# Supplementary material for: Nonlinear dynamics and mechanisms of digital inclusive finance on county-level public services in China: Threshold and mediation analyses
Source: PLoS One. 2025 Jul 17;20(7):e0327771. doi: 10.1371/journal.pone.0327771 (PMC12270151; doi:10.1371/journal.pone.0327771)
Supplement: S1 Data — (XLSX) [file pone.0327771.s001.xlsx]

## Sheet: dataset
Sequence No.	Year	Total households at year‑end (households)	Rural households (households)	Total population at year‑end (10,000 persons)	Rural population (10,000 persons)	Registered (hukou) population (10,000 persons)	Employed persons in units at year‑end (persons)	On‑post staff & workers in urban units (persons)	Rural employed persons (persons)	Employed in agri./forestry/animal husbandry/fishery (persons)	Employed in secondary‑industry units at year‑end (persons)	Employed in tertiary‑industry units at year‑end (persons)	Total power of agricultural machinery (10,000 kW)	Gross Regional Product (10,000 yuan)	Value added of primary industry (10,000 yuan)	Value added of secondary industry (10,000 yuan)	Industrial value added (10,000 yuan)	Value added of tertiary industry (10,000 yuan)	Agricultural value added (10,000 yuan)	Animal‑husbandry value added (10,000 yuan)	Per capita GRP (yuan per person)	Average wage of on‑post urban staff (yuan)	Per capita disposable income of urban residents (yuan)	Per capita disposable income of rural residents (yuan)	Local general public budget revenue (10,000 yuan)	Total tax revenue (10,000 yuan)	Local general public budget expenditure (10,000 yuan)	Balance of household savings deposits (10,000 yuan)	Outstanding loans of financial institutions at year‑end (10,000 yuan)	Exports (USD)	Actually utilized FDI (USD)	Total sown area of crops (1,000 ha)	Cultivated land in regular use (ha)	Mechanized harvest area (ha)	Area of facility agriculture (ha)	Total power of agricultural machinery (10 million W)	Grain output (t)	Cotton output (t)	Oil‑bearing crops output (t)	Meat production (t)	Gross output value of agri./forestry/animal husbandry/fishery (10,000 yuan)	Industrial enterprises above designated size (units)	Gross industrial output value (above designated size) (10,000 yuan)	Completed investment in urban fixed assets (10,000 yuan)	Total fixed‑asset investment (10,000 yuan)	Total retail sales of consumer goods (10,000 yuan)	Investment in real‑estate development (100 million yuan)	Number of regular primary schools (units)	Number of regular secondary schools (units)
1	2008	14767	5561	7	3	9.39	3216	3176	13083	12437	1169	5468	7	125580	32462	56115	37129	37024	8014	57961	28883	21072	14065	5568	6363	22356	24204	35087	15456	67160.5	52928.6	17.75	1087	140	8	10	249974	7	7	22001	61225	22	59845	230548	230545	35047	35.2785	13	9
1	2009	12670	5183	5.4	11.8	11.45	3183	3142	12776	11958	373	5932	11	169879	34977	90050	63477	44870	8011	57962	38172	26178	14065	7057	11308	22362	35476	40581	16853	67157.5	52923.6	17.41	673	135	10	10	249972	5	4	21183	69252	22	118877	312814	312811	42896	30.2785	8	11
1	2010	15571	5116	11	7	8.48	3162	3131	12425	11284	400	6123	7	229003	37301	151093	118404	40604	8009	57962	52796	29287	14065	7961	13998	22356	63913	49548	40080	67160.5	52929.6	5.61	677	136	7	5	249977	1	7	21715	74637	26	214481	408294	408295	50613	30.2785	12	6
1	2011	15707	4982	14	3	10.49	3267	3201	12236	10968	435	6492	9	341953	40611	250294	199287	51062	8009	57962	76188	36729	15475	9182	15253	22365	54387	59029	47739	67165.5	52930.6	11.69	675	138	6	14	249975	10	5	26480	71903	29	365157	501017	501010	54670	36.2785	11	7
1	2012	15705	5107	7.5	8.8	9.52	3373	3316	12434	11201	2247	6519	6	395941	53029	282660	251659	60271	8014	57962	90922	42982	17704	11930	13409	22360	66460	76431	60602	67160.5	52924.6	10.67	670	142	12	9	249974	3	9	30362	95004	33	424856	350233	350229	64767	27.2785	10	11
1	2013	16767	5032	9	3	7.52	3761	3737	12301	11074	2415	6831	9	490290	60025	360596	315395	69679	8014	57961	112586	44508	20208	14466	22061	22365	68717	89268	74571	67164.5	52930.6	12.66	578.143	143	12	7	249976	6	5	33621	107767	32	546049	404639	404641	74922	30.2785	13	10
1	2014	17054	5309	10	5.8	8.53	3758	4572	12433	11404	3877	11408	8	538128	66463	394054	346046	77623	8011	57961	123714	55102	25260	16505	16787	22358	73443	93585	83528	67161.5	52926.6	4.57	483.286	142	13	14	249972	5	4	32369	121207	35	606316	389831	433871	84923	29.2785	11	3
1	2015	17437	5314	8	5.8	7.51	3756	4577	11662	11401	3891	11187	10	610157	74018	448506	398754	87647	8576	64241	141572	58397	27704	18594	18420	23086	86643	101503	99581	67160.5	52923.6	3.44	388.429	139	5	16	249977	3	3	36895	130791	37	683325	350336	380334	94643	27.2785	13	6
1	2016	17605	5652	10	5.3	7.46	3756	4571	13388	12141	3804	8658	18	673557	77562	493100	440100	102913	10437	65874	158679	69874	30006	20085	19794	23113	97535	106769	125638	67162.5	52930.6	4.4	288.571	111	5	17	249970	10	5	36145	137737	35	762786	411075	411068	101172	27.2785	6	9
1	2017	17730	5848	8.44	8.3	7.44	3762	4479	14001	12685	3889	8605	15	643027	82995	444030	391026	116002	11262	70386	152384	74736	32375	21682	21985	23993	103999	122521	118973	67157.5	52923.6	2.4	194.714	110	7	13	249976	6	9	34750	150022	35	672547	348292	348295	109581	29.2785	12	11
1	2018	17866	5850	12.3	4.3	13.42	3759	4477	14003	12689	3943	8950	9	307616	87231	111813	391028	108589	69063	17526	152376	86540	35001	23591	13978	9999	104555	143052	120518	67161.5	52926.6	9.08	105.857	110	7	17	249975	2	1	36184	150025	23	500299	348291	348291	117171	32.2785	5	9
1	2019	18008	5856	12.38	11.3	10.379	3757	4476	14006	12682	3792	9016	10	308512	85861	106382	391029	116264	69066	17531	152379	90043	37657	25884	16504	10001	103382	158438	130355	67156.5	52927.6	3.08	10	105	11	14	249977	2	8	30335	150023	15	328040	348296	348294	124827	30.2785	10	9
1	2020	18079	5854	10.35	5.3	5.354	3764	4474	14004	12686	340	3035	11	349338	94435	112551	391028	142368	69065	17533	152379	90037	40033	28338	18851	10001	157808	184648	180181	67158.5	52927.6	3.08	5	102	5	8	249976	5	7	30922	150021	23	155786	348295	348292	128708	27.2785	11	11
1	2021	18080	5848	6.35	5.3	11.312	3755	4476	14002	12681	345	3031	9	360180	104576	113097	391033	142521	69064	17525	152381	90038	40033	28345	35490	10002	166152	211041	234399	67164.5	52930.6	5.08	5	105	13	14	249971	9	9	30920	150030	21	155792	348294	348299	128707	36.2785	7	4
1	2022	18078	5851	8.35	6.3	5.3	3759	4479	14006	12689	340	3034	12	433059	113892	164079	391033	155096	69063	17532	152379	90037	40035	28341	29739	10001	132633	209066	260854	67156.5	52923.6	7.08	4	103	7	10	249971	7	8	30918	150024	30	155792	348294	348294	128707	36.2785	7	7
2	2008	13701	9632	10	10	12.7	2907	2914	26889	25531	1002	6303	7	36727	17948	4917	961	13876	2964	26064	5641	29308	16427	2501	734	1685	29277	21062	7355	67156.5	52927.6	76.3682	6742	1504	263	3	9929	7	150	8212	24409	4	536	28000	29841	11966	36.2785	35	7
2	2009	13919	10211	9.7	14.6	11.7	2869	2855	27261	25283	603	5910	3	37100	19256	2591	904	15273	2962	26064	5572	33121	16425	2709	758	1693	35326	22704	6836	67163.5	52923.6	70.3682	6748	1502	256	5	9055	2	150	8509	26246	4	627	11600	12319	12059	35.2785	40	3
2	2010	15008	10858	16	7	12	3170	3022	28481	26168	710	6802	2	44317	20722	4315	1225	19299	2962	26064	6414	34867	16429	3273	897	1686	58861	33264	15447	67164.5	52928.6	77.3682	6745	1500	260	7	10086	7	150	9021	28390	10	959.75	42462	44693	15107	32.2785	33	3
2	2011	15756	11314	11	10	14.3	3391	3209	27727	24688	708	7603	7	51659	22474	7188	1400	22006	2960	26062	7206	40826	16425	3922	1420	1688	78064	40192	19867	67163.5	52927.6	75.3682	6763	1508	255	4	10108	5	157	10207	31166	8	1293.5	111371	111369	20646	28.2785	39	12
2	2012	16005	11581	15.5	12.2	15.5	3482	3205	28495	25957	703	7509	10	59117	24561	7163	1756	27403	2962	26067	8104	40818	16426	3930	1690	1686	94972	50677	23596	67157.5	52921.6	68.3682	6753	1506	258	4	9537.67	4	156	10304	34072	3	1628.25	65396	80196	23470	36.2785	31	7
2	2013	16913	11929	17	9	14.6	3905	3210	28790	26609	506	8401	8	71632	26880	12623	2597	32140	2956	26063	9720	40821	16428	3925	2248	1690	102078	59588	27887	67162.5	52927.6	77.3682	6754	1503	257	5	8975.33	2	151	10545	37282	2	1961	127518	128518	28084	29.2785	33	12
2	2014	16908	11934	10	6.7	15.7	3897	3203	28002	26606	709	8309	11	82727	30003	15953	3146	36772	2960	26061	11188	40825	16427	3925	3014	1690	122576	62763	33016	67160.5	52922.6	69.3682	7073	1508	258	12	8412	8	158	6674	39001	5	2302.75	165254	176255	32651	33.2785	32	8
2	2015	16908	11931	10	11.6	8.8	3901	3208	28604	26608	707	8303	13	88169	32282	16912	3150	38991	3270	28666	11871	40826	16426	3928	4104	1919	125810	68977	47920	67161.5	52926.6	71.3682	7077	1500	261	6	11433	10	158	6978	46041	3	2635.5	182851	182853	42858	31.2785	39	11
2	2016	16908	11934	18	9.6	17	3902	3209	28703	26605	727	7895	10	96117	33731	19880	3154	42518	3912	29442	12850	40820	16431	3930	6420	2962	147625	76123	32556	67156.5	52922.6	70.3682	8654	1712	32	9	9138	6	152	7324	34714	11	2971.25	190965	190966	48016	29.2785	32	10
2	2017	16909	11926	13.65	15.6	15	3904	3207	28709	26613	2401	10903	8	104136	35565	21039	3149	47543	3928	31181	13728	40818	16431	3929	5509	3929	165541	92529	44426	67158.5	52929.6	68.3682	8651	1706	39	12	5831	1	1574	7873	36716	4	3301	178053	178059	53292	35.2785	38	10
2	2018	16907	11927	11.7	7.5	9	3903	3210	28709	26605	3064	12705	16	109530	37694	21051	3150	50792	4093	33426	14266	40817	16426	3925	4108	2780	165553	105370	46098	67159.5	52928.6	73.3682	8640	1709	33	10	9907	5	870	7867	38819	2	3325	178059	146322	54693	27.2785	36	4
2	2019	16906	11933	17.7	13.5	18.167	3901	3206	28709	26613	1104	18045	10	113259	35915	22522	3154	54844	4095	33421	14714	40823	16428	3922	5340	2776	202512	109891	64289	67165.5	52924.6	73.3682	8640	1710	24	10	7194	5	1354	7872	38818	8	2695	178053	146327	49273	31.2785	35	11
2	2020	16905	11934	8.8	10.4	18.162	3906	3201	28702	26613	1209	10108	14	166027	45156	10931	3155	109951	4093	33425	21428	40818	16425	3929	4828	2777	205174	124298	80639	67160.5	52925.6	75.3682	8641	1710	33	15	8509	1	1309	7866	38815	8	5508.6	178055	146327	68645	31.2785	31	3
2	2021	16907	11928	13.8	12.4	9.174	3900	3202	28706	26606	1214	10109	12	189062	62953	11256	3148	114861	4095	33427	21426	40821	16423	3930	15630	2776	231553	147445	109390	67165.5	52925.6	75.3682	8642	1712	42	11	8508	2	1202	7866	38815	8	5512.6	178056	146326	68650	33.2785	36	11
2	2022	16908	11926	16.8	14.4	12.3	3898	3210	28707	26609	1209	10111	14	207124	67085	14703	3147	125348	4098	33427	21430	40824	16423	3928	7269	2779	219024	173477	147685	67162.5	52924.6	68.3682	8637	1705	45	7	8506	5	1209	7869	38814	14	5513.6	178059	146327	68651	35.2785	34	12
3	2008	202803	98537	68	36	68.1	63169	31610.6	160821	69167	69366	60546	24	1628074	185264	463741	777234	886430	197115	106089	35328	40400	11691	6282	38518	39164	103912	500288	543292	67162.5	52930.6	86.13	44991.4	30674	6701	32	398979	6	66	33557	349401	40	454743	435959	1220954	431075	30.2785	91.4891	30.057
3	2009	206477	108254	63	45	62.1	61867	31607.6	156070	55660	69359	60540	34	1628076	199384	525322	777232	886426	197119	106091	35328	40395	11691	6278	46263	39162	131719	594804	496111	67161.5	52921.6	84.13	44992.4	30671	6704	31	426559	2	52	33752	349393	68	666687	691847	1220960	431070	30.2785	87.4891	27.057
3	2010	209938	78955	65	31	66.213	60123	31610.6	121344	41200	69363	60542	51	1628069	224679	516968	777232	886434	197116	106087	35321	40394	14378	7343	55574	39158	82840	669472	435274	67165.5	52923.6	83.13	44990.4	30671	6706	42	501312	1	85	31338	395946	79	656410	1259960	1220962	515698	27.2785	93.4891	27.057
3	2011	210508	78627	64	36	68.108	62915	31609.6	121176	43502	69365	60541	45	1999268	375802	831363	777229	792110	197118	106086	35324	40399	15455.3	8593	35065	39156	89610	753231	510578	67165.5	52921.6	87.13	44996.4	30672	6708	51	574651	10	96	35310	435861	82	775132	1715093	1267664	613676	30.2785	93.4891	28.057
3	2012	212622	79811	61	36	63	62989	31606.6	121294	43805	69366	60539	52	2191857	275040	743966	777232	1172855	197115	106090	35324	40399	16543.7	10354	44691	39156	102531	918211	586385	67158.5	52929.6	84.15	44997.4	30670	6704	50	600681	9	142	40015	483380	58	896071	1661631	1961202	711658	28.2785	93.4891	30.057
3	2013	225222	84204	65	30	63.675	61371	31608.6	121216	42804	69365	60546	53	2434553	294413	816906	777236	1323240	197115	106082	35321	40400	17629	9824	53110	39162	113181	1033881	659261	67161.5	52922.6	83.13	44988.4	30673	6704	48	600872	2	120	51169	534444	56	982946	2516112	2555451	606010	32.2785	85.4891	34.057
3	2014	225217	84210	66	32	67.6	61368	31602.6	121214	42805	69364	60545	48	2667406	327025	852535	777236	1487853	197116	106084	35323	40395	19901	11265	56677	39163	113202	1147173	745313	67161.5	52922.6	78.13	44989.4	30673	6702	56	555062	2	119	52613	594596	75	1004126	3552074	3431965	606006	33.2785	91.4891	28.057
3	2015	225220	84203	59	38	60.071	61368	31605.6	121211	42805	56217	74994	54	2762554	352928	773167	777232	1636470	218692	109011	35327	40397	26299	12771	79184	31719	114138	1277363	739698	67165.5	52927.6	86.13	44988.4	52074	450	54	592427	7	64	46532	640956	59	546023	2849197	2849198	606010	27.2785	92.4891	25.057
3	2016	225215	84212	58	37	63.76	61370	31603.6	121213	42801	54686	76812	53	2912783	372033	749233	777231	1791530	241198	111454	35325	44534	28545	14680	77063	31592	132518	1491155	706777	67162.5	52924.6	83.13	44992.4	50405	454	49	594929	1	41	43774	696106	61	393191	3164919	3164913	606002	33.2785	92.4891	26.057
3	2017	225218	84212	64.83	35	64.833	61375	31604.6	121209	42805	53324	77714	58	3196794	393946	841051	777233	1961819	248342	133958	35326	48621	30829	16199	75945	60938	145933	1660294	748368	67164.5	52923.6	78.13	44988.4	61408	450	53	546914	4	36	42199	735910	51	429097	3697586	3697585	606009	33.2785	92.4891	27.057
3	2018	225214	84211	59.7	38	62.699	61373	31606.6	121211	42809	52944	77818	56	3300303	354307	770669	777236	2175341	219506	120266	35324	50923	30827	16199	75625	62603	195186	1817689	965841	67162.5	52925.6	85	44992.4	56471	452	51	531711	7	45.2	42204	582722	59	429097	3697592	4097787	606001	34.2785	86.4891	33.057
3	2019	225215	84212	63.45	30	61.451	61373	31608.6	121217	42803	52948	77816	55	3233331	185527	817485	777230	2230328	219502	120265	35323	59091	30826	16194	47755	62606	181881	1818762	1018858	67157.5	52923.6	78	44991.4	56477	450	50	499648	5	53.4	42196	391592	67	429089	3697590	4097786	606008	31.2785	89.4891	31.057
3	2020	225216	84210	56.17	32	63.171	61366	31608.6	121210	42808	52943	77817	60	2316412	202973	404175	777235	1709274	219501	120267	35321	63728	30830	16202	47435	62608	194657	2037409	1188601	67165.5	52921.6	76	44991.4	56471	471	58	521089	4	67.6	42198	421554	73	429096	3697585	4097790	606010	29.2785	86.4891	32.057
3	2021	225216	84205	55.17	37	54.805	61368	31609.6	121218	42807	52947	77816	57	2327303	222446	408472	777235	1696395	219506	120262	35329	63727	30832	16201	46616	62608	333369	2411963	1451530	67164.5	52927.6	85	44988.4	56470	471	53	521087	8	74.8	42195	421545	77	429095	3697592	4097791	606008	33.2785	91.4891	31.057
3	2022	225214	84209	64.17	36	55.3	61368	31605.6	121216	42806	52940	77819	58	2545333	209117	453638	777232	1882588	219507	120265	35322	63730	30830	16199	51543	62608	355853	3016306	1802502	67156.5	52924.6	76	44992.4	56476	295	59	521090	6	82	42196	421552	20793	429092	3697585	4097786	606009	30.2785	88.4891	27.057
4	2008	19355	2130	9	5	8.8	5683	5688	9099	8069	884	6231	8	51388	14466	6843	1742	30081	16129	9382	10858	11739	10020	6399	2038	5599	11801	42969	38562	67156.5	52922.6	16.84	16093	13289	37	10	10801	2	1874	2233	23973	19	2200	37599	41246	37612	2.265	8	13
4	2009	19479	2384	8.7	2.7	7.79	6077	6059	4518	3476	937	6234	9	62650	15242	11245	2534	36178	16130	9377	13076	14517	10021	6404	3535	5599	12133	51358	33608	67159.5	52921.6	24.55	16021	13289	39	11	12816	5	1875	2237	26542	13	2202	48314	113683	45225	10.457	12	9
4	2010	20032	3376	9	6	9.82	6227	6254	3997	3196	1107	8151	9	75218	16179	14947	3311	44102	16129	9384	15660	18826	10022	6401	3865	5604	34664	62642	31934	67158.5	52922.6	23.94	16013	13290	32	13	45151	3	3106	2129	28744	12	1547	142772	148035	55030	7.486	9	4
4	2011	20499	3398	15	3	6.82	6925	6906	4005	3247	1554	9069	13	90336	18873	21357	4161	50120	16130	9378	18749	20598	11508	6398	3406	5596	44282	76293	61533	67162.5	52924.6	22.05	19042	13288	39	13	50572	3	2242	1616	32931	8	2780	191732	210022	51012	6.6905	14	13
4	2012	21009	3387	5.8	3.9	11.84	7792	7429	3981	3148	1531	8730	7	106047	21943	27134	4709	56976	16129	9379	21955	25757	13106	6399	4838	5595	68280	87034	93166	67165.5	52927.6	24.85	19037	13284	38	15	55019	10	4654	1574	39302	7	3119	258546	287499	42183	11.895	11	8
4	2013	21551	3399	10	10	10.86	6728	6076	3993	3050	1834	11213	7	127322	25500	34024	5686	67806	16130	9379	26241	36549	14940	6400	7835	5595	112968	95129	100616	67163.5	52926.6	15.98	19028.3	13287	35	13	55020	6	5115	1688	45911	7	3459	337636	367575	49930	10.894	11	4
4	2014	22974	3420	14	4	13.85	6734	5914	4003	3250	1764	11215	10	138171	24939	34057	6210	79192	16132	9375	28453	42966	18513	6398	13072	5599	108174	94173	101583	67156.5	52927.6	20.25	19015.6	13290	38	13	60005	8	6399	1668	45214	11	6529	406256	441868	55445	8.875	10	10
4	2015	22463	3434	7	5	13.83	6729	6127	4017	3174	2173	13213	10	151427	25904	37392	7175	88141	8347	5104	22035	49652	20360	7285	8982	6687	149031	126907	129937	67158.5	52927.6	28.6	18992.9	13323	40	15	62572	7	5850	1790	41226	10	14578	526271	308147	62628	6.466	12	10
4	2016	22022	3441	7	5	11.65	6735	6218	4031	3179	1650	13173	9	168109	27263	40063	7758	100790	8209	5637	24629	58260	22175	7913	10152	7714	141065	150083	150075	67164.5	52929.6	25.89	18986.1	13364	41	11	63571	3	11682	1797	43325	7	9441	370001	370010	67853	9.98733	12	11
4	2017	21922	3737	7.6	5	13.6	6732	6190	4548	3521	1693	13495	14	174842	27289	42232	6730	105335	8026	5852	25750	63790	23993	8540	11211	6582	112472	169614	306552	67163.5	52927.6	24.59	18971.4	17837	34	12	64004	7	10195	1977	43620	9	6535	437005	437009	74437	5.50867	6	7
4	2018	21977.5	3735	8.77	2	12.58	6730	6189	4549	3523	1693	13497	6	154399	28346	30172	6729	95892	8336	6078	25754	66334	26063	9285	11561	7002	117978	159134	383593	67162.5	52926.6	32.31	18956.7	21338	14	7	60008	10	2373	2080	43615	4	5128	437009	437009	79749	5.03	6	5
4	2019	22040	3738	13.53	5	11.527	6729	6189	4546	3523	1554	15002	12	170924	34029	31516	6725	105391	8335	6078	25759	58191	27990	10449	12219	7007	150774	170845	415705	67157.5	52923.6	25.81	18938	21336	12	6	44972	6	16345	2144	43622	7	3724	437010	437005	84215	6.03	5	3
4	2020	21858	3738	9.43	7	9.435	6732	6189	4554	3523	1510	17735	8	193763	37210	25841	6727	130727	8335	6081	25757	58195	29978	11639	12611	7003	172122	182454	416367	67157.5	52924.6	34.17	19000	21338	10	14	36634	6	15191	3006	43615	2	2313	437009	437006	52845	5.03	9	4
4	2021	21857	3744	5.43	10	7.338	6731	6191	4550	3524	1507	17735	13	197201	43202	26405	6728	127609	8334	6079	25758	58197	29972	11644	18592	7006	141220	210825	386575	67161.5	52930.6	32.17	19001	21339	5	5	36631	1	7020	3004	43614	11	2312	437003	437009	52843	2.03	8	5
4	2022	21859	3738	9.43	7	12.2	6728	6188	4547	3521	1510	17735	13	205630	42737	35507	6728	127404	8339	6081	25752	58197	29969	11636	8954	7010	139011	226258	374849	67156.5	52930.6	28.17	19001	21343	7	5	36628	8	3424	3007	43616	8	2310	437006	437007	52846	10.03	11	3
5	2008	10465	6299	9	8	6	4011	3002	6788	6233	763	7645	7	20318	4589	1924	138	13821	1961	6006	5101	23893	23515.5	1216	855	5727	20123	8414	3306	67159.5	52924.6	7.73	2736	2842	66	11	3221	4394.5	350	4193	8729	9	17476	6689	6689	4237	33.2785	91.4891	30.057
5	2009	11308	7510	7.1	4.5	8.1	4044	2985	6897	6273	757	7642	11	23821	5258	2751	199	15822	1957	6006	5866	27972	23516.5	1337	1157	5732	31418	11019	2534	67161.5	52923.6	3.73	6168	2845	73	9	3746	4387.5	481	5086	10115	4	17475	8487	8487	4917	31.2785	89.4891	29.057
5	2010	11136	7554	13	9	14	4942	3104	7069	6370	760	7648	3	49641	6567	16069	8547	27029	1954	6006	8806	29140	23510.5	1484	1709	5734	40180	14647	4213	67163.5	52929.6	11.26	6168	2843	73	4	9328	4393.5	434	4711	10911	5	17474	44144	44078	5585	29.2785	90.4891	30.057
5	2011	11365	8481	7	4	10	5632	5601	7056	6346	764	7642	3	63077	6937	22623	13230	33531	1960	6001	11095	34493	23509.5	1700	2848	5733	56552	19455	6685	67157.5	52923.6	7.27	6173	2846	66	4	9135	4387.5	575	4871	11591	2	17474	62844	62849	5715	30.2785	86.4891	25.057
5	2012	11514	8508	9.2	12.3	10.27	6178	5608	7688	6873	766	7644	12	82651	7571	31114	16861	43974	1960	6008	14328	34489	23517.5	1703	4457	5731	70199	25331	12407	67160.5	52927.6	9.42	6168	2841	67	3	11408	4390.5	577	4522	13181	2	17469	78429	64915.7	6653	27.2785	90.4891	29.057
5	2013	11600	8568	7	9	9.259	8092	5606	8026	7062	757	7642	4	58715	8105	15867	9826	34752	1959	6005	13762	34489	23514.5	1698	6614	5734	92396	31002	18638	67157.5	52926.6	13.06	6165	2850	69	5	12214	4388.5	711	4584	15351	9	17475	74463	66979.3	8271	32.2785	92.4891	28.057
5	2014	11903	8735	13	5.4	10.355	8098	5602	9508	8171	765	7646	10	68634	9709	18188	12593	40738	1960	6005	15934	34490	23513.5	1707	7211	5736	95300	35082	28952	67165.5	52930.6	6.69	6168	2844	71	12	14302	4395.5	709	4665	17680	8	21149	69047	69040	9431	27.2785	94.4891	34.057
5	2015	12305	9107	6	7.5	7.462	8091	5603	9864	8171	1131	6263	4	77700	9755	18955	10958	48996	2020	6547	17586	34488	23512.5	1700	7755	5924	105489	43561	74357	67159.5	52922.6	7.69	6166	3334	240	6	14637	4388.5	477	4886	18992	3	16966	79441	79438	10785	33.2785	93.4891	29.057
5	2016	12307	9135	9	13.5	7.466	8098	5603	10325	8174	1158	6275	8	88130	9437	23721	14618	54983	2212	6612	19999	34487	23514.5	1704	8822	8761	117757	45973	87987	67156.5	52930.6	6.69	6167	3635	240	10	14778	4391.5	345	4321	20226	6	19639	74719	74717	12231	36.2785	88.4891	30.057
5	2017	12503	9335	14.54	12.6	6.536	8094	5604	10750	8171	1224	6455	7	88224	10256	26732	15397	51247	2522	7216	19608	34494	23515.5	1706	8600	5604	135354	52920	78748	67161.5	52927.6	7.69	6173	3966	242	8	15182	4394.5	416	5051	22038	11	18248	84101	84097	12247	36.2785	91.4891	31.057
5	2018	12709	9411	13.61	10.6	13.61	8097	5606	11054	8176	1255	6532	5	93733	8936	29561	13224	55245	2324	7783	20513	34489	23509.5	1698	9146	5141	158091	60889	85993	67162.5	52923.6	13.69	6166	1612	405	9	5096	4389.5	244	4929	22955	5	20070.3	84101	84098	13368	31.2785	86.4891	27.057
5	2019	12305	7197	8.6	10.2	5.598	8092	5603	9640	8179	1248	6533	9	101153	9642	30845	13771	60680	2327	7783	21947	34493	23512.5	1699	9002	5133	189559	68450	75265	67160.5	52922.6	9.46	6172	1616	51	9	4353	4393.5	279	6434	22952	11	18410.2	84094	84093	14676	33.2785	94.4891	29.057
5	2020	12303	8144	11.6	10.2	5.6	8092	5607	9606	8178	1284	6728	7	137520	12027	29738	14732	95761	2319	7783	29910	34494	23515.5	1702	9505	5137	190482	70204	86642	67163.5	52925.6	13.74	6167	1607	44	5	3633	4396.5	108	5807	22954	11	19121.3	84100	84102	64835	32.2785	93.4891	25.057
5	2021	12301	8142	11.6	5.2	9.601	8099	5606	9610	8177	1290	6730	5	156269	11889	37154	14727	107243	2327	7778	29910	34490	23513.5	1700	10008	5134	165038	76507	79352	67162.5	52923.6	8.74	6174	1608	47	11	3637	4392.5	70	5810	22947	5	19124.3	84094	84093	64834	30.2785	92.4891	31.057
5	2022	12310	8139	11.6	7.2	12.601	8093	5610	9605	8179	1287	6728	11	156265	11888	37154	14726	107244	2319	7783	29906	34486	23518.5	1705	10003	5141	165035	76513	79347	67164.5	52921.6	12.74	6172	1609	48	11	3637	4389.5	70	5803	22955	8	19123.3	84095	84096	64834	34.2785	90.4891	34.057
6	2008	3209	1085	7	4	9	1949	1690	1544	1069	444	5104	5	32450	1869	19911	17550	10687	626	4097	39646	28289	16718	6294	2166	9444	11779	12727	2769	67159.5	52926.6	4.38	217	378	8	11	1379	5	15	1008	2874	17	54621	25466	26571	5185	31.2785	5	10
6	2009	3274	1044	3.8	8.3	4.8	1971	1798	1628	1177	451	5105	11	42402	2383	27668	25214	12356	624	4100	51707	29805	16717	7167	3168	9446	14025	14415	4981	67165.5	52928.6	6.43	431	372	13	12	1366	2	14	1112	3703	25	64465	20230	37870	6850	35.2785	6	6
6	2010	3330	1047	9	8.3	7	2011	1808	1874	1386	443	5106	9	59664	2825	37237	33147	19614	631	4101	71023	37063	16717	7969	3106	9445	18641	17718	11438	67160.5	52928.6	10.45	215	371	13	3	1629	5	16	1233	4278	17	85176	41154	51132	8159	32.2785	3	11
6	2011	2793	1158	2	5.3	7	2110	1905	1904	1406	450	5103	6	66711	3053	40475	35000	23192	632	4101	78758	41862	16710	8920	3627	9445	25115	20562	12164	67157.5	52930.6	9.46	222	376	17	8	1868	9	14	1377	4558	25	118603	59648	67563	9379	36.2785	4	2
6	2012	3408	1173	3.9	7.3	4	2117	1902	1735	1246	450	5102	9	87436	3560	54422	49819	29460	627	4103	100500	41863	19606	10009	4624	9450	29966	26753	10902	67164.5	52923.6	9.55	221	373	8	5	2108	2	18	1432	5287	14	126368	108767	125228	11215	36.2785	9	2
6	2013	3423	1178	10	4.3	5.353	2220	1904	1791	1325	442	5110	4	112673	4385	73716	68372	34573	630	4102	128034	41860	22497	15004	6186	9449	43593	30803	42394	67164.5	52924.6	3.53	223	374	11	7	1201	5	10	1503	6634	16	169321	181153	182888	12981	35.2785	8	6
6	2014	15567	1201	3	9.3	6.39	2215	1908	1802	1405	449	5105	8	130855	4736	85395	79376	40720	625	4102	146582	41865	25394	17344	8411	9449	47426	36692	50312	67158.5	52929.6	1.5	297	376	15	10	1065	2	15	1548	7334	16	221499	240552	240548	14712	30.2785	3	5
6	2015	15590	1209	5	2.3	4.399	2216	1905	1904	1408	457	5113	12	150707	5147	101049	94299	44525	925	4204	166599	41862	28292	19257	9942	13550	41481	40451	57884	67161.5	52926.6	4.5	297	387	21	4	707	7	11	1764	8446	16	292017	324910	324910	17171	30.2785	3	2
6	2016	15238	1210	7	4.3	13.37	2211	1910	1810	1301	453	5114	4	148544	5479	96260	89132	46814	805	4482	141474	41865	31187	21467	11920	11461	45110	51481	69209	67161.5	52930.6	2.53	295	502	23	8	919	6	12.2857	1902	9102	17	294291	374010	374001	9211	36.2785	6	10
6	2017	3500	1210	6.91	5.3	8.911	2213	1902	1803	1305	349	4575	6	153140	5700	96558	88990	50901	701	4711	145846	41867	33611	22889	12928	10333	52972	48480	74876	67159.5	52930.6	9.53	367	432	15	11	1286	5	8.57143	2024	9766	13	249477	412334	412340	20232	35.2785	2	10
6	2018	3516	1104	1.92	9.3	4.923	2213	1908	1810	1305	361	4570	5	85032	5579	28308	19723	51156	1007	4292	80220	41866	36105	24880	7107	3804	52862	51904	70423	67164.5	52929.6	9.64	375	520	19	5	1031	4	8.85714	1810	9797	17	249474	212687	412335	21672	29.2785	9	5
6	2019	3584	1110	8.94	5.3	9.936	2217	1910	1810	1206	1030	4087	6	92584	6509	29445	19952	56644	1106	4757	86521	41860	38661	26910	8009	3810	65699	57219	67197	67162.5	52928.6	7.64	371	518	26	12	1215	7	6.14286	1725	12400	9	249476	212689	412335	23161	32.2785	11	6
6	2020	3593	1105	3.94	6.3	8.942	2214	1907	1802	1209	1060	3969	13	102304	8612	31391	26230	62314	1297	6237	93854	41862	41476	29173	8591	3805	80651	67830	64928	67159.5	52929.6	3.7	374	526	33	5	1606	2	6.42857	1769	17051	13	249481	212687	412335	31319	28.2785	11	8
6	2021	3590	1109	10.94	3.3	4.944	2215	1905	1804	1201	1066	3967	13	102130	10621	30002	25883	61512	1289	6240	93274	41859	43421	31148	7941	3806	77265	77867.1	83612	67156.5	52927.6	9.73	372	519	14	4	1621	4	1.71429	1843	17051	5	249475	212692	412336	28926	33.2785	7	9
6	2022	3591	1101	7.94	5.3	1.9	2218	1908	1807	1210	1062	3970	7	107430	12281	28135	25887	67039	1292	6243	93274	41866	43426	31153	7513	3803	60734	85421	96322	67158.5	52922.6	7.73	373	525	7	6	1624	9	3	1843	17054	8	249481	212689	412332	28925	34.2785	5	8
7	2008	130914	30045	49	18	47	39863	102559	57102	51296	11211	48333	19	985460	338389	238670	156470	408412	135113	34165	16200	19593	14782	4636	38036	133474	66604	713821	811905	67156.5	52924.6	61.28	48319	674	2454	19	51850	66425	39	29618	174651	37	217014	244968	378678	180465	17.56	64	42
7	2009	133646	30199	56.5	21.8	53.5	41723	61610	57341	37111	11215	48336	28	586134	101628	135678	82018	348847	135118	34167	13556	21886	14783	5169	48594	133469	79345	702350	785748	67163.5	52929.6	60.3	168855	673	2454	28	101944	70746	80	31022	199859	38	295618	293412	241540	245255	10.186	69	45
7	2010	137066	32671	55	21	53	43175	61859	60759	40264	11210	48337	24	962961	188427	298268	208006	476280	135114	34166	20462	25651	14788	5781	64688	133475	121563	854380	913709	67156.5	52927.6	82.4	168858	669	2450	28	186067	91367	122	35110	227444	40	332744	254125	298687	292573	6.644	56	43
7	2011	140452	33642	59	20	51	43447	63502	63948	43010	11212	48341	29	1114169	232068	327599	219958	554519	135115	34167	23169	30725	14782	7240	81547	133467	151981	1093871	1238101	67156.5	52925.6	82.54	168852	677	2453	23	171702	90460	128.714	40206	253575	47	416886	324993	348201	328208	10.0815	58	43
7	2012	146325	35885	52.6	22.9	51.618	46840	63501	67008	45084	11211	48334	27	1429145	263371	485577	372482	680211	135119	34168	29717	30722	14783	8693.5	109917	133468	213800	1321594	1619420	67164.5	52927.6	81.57	168850	673	2457	30	103156	95054	130.429	43353	284312	49	620594	459310	622496	405207	14.519	57	39
7	2013	141835	35951	59	18	51.5	50236	63505	68196	47445	11213	48339	29	1625340	310574	489122	356807	825648	135117	34173	33803	30723	14789	10151	126069	133476	231087	1560653	1880223	67162.5	52927.6	84.27	168851	675	2454	24	125084	96203	135.143	49143	332733	40	727405	953172	896783	475205	18.733	56	40
7	2014	144810	36343	57	24.1	56.924	50230	63502	72768	50624	11213	48334	32	1453839	118768	378133	345135	956956	135120	34165	28959	30722	14782	10144	150426	133472	273558	1714331	2676627	67163.5	52929.6	79.74	168854	669	2453	34	133039	84712	143.857	53356	374762	54	941030	1171076	1171078	538397	31.014	53	41
7	2015	144608	36242	61	19.4	55.489	50236	63502	76796	50623	12232	49037	31	1612088	184776	424020	256075	1003304	143684	37102	31319	30726	14789	10149	203335	134308	278256	1968572	2361431	67157.5	52926.6	90.97	168852	667	3065	30	109355	109369	139.571	64105	422487	54	1177262	1437732	1437730	580554	34.08	50	42
7	2016	139802	36563	59	26.5	56.368	50237	63507	77480	50625	17223	49133	29	1672129	208867	367154	180737	1096117	160514	44987	32523	30721	14786	10152	160072	120993	344388	2123777	2453536	67157.5	52930.6	98.94	168857	668	3140	35	115121	120442	145.286	66001	491406	66	1257197	1693035	1693035	638374	33.08	57	39
7	2017	140507	36708	59.31	26.6	57.31	50233	63504	77757	50624	17253	49226	28	1601951	198065	421581	173557	982316	154544	40004	32440	30723	14787	10152	172870	129587	408446	2355037	2534499	67163.5	52926.6	109.35	168850	894	2438	36	159552	119415	152	72802	465421	78	752616	1901222	1901222	679272	38.08	57	43
7	2018	148210	39639	62.89	21.6	56.891	50233	63502	77770	50625	17486	50901	32	1785706	185991	520307	202824	1079421	160706	41548	37269	30718	14787	10151	193454	135300	447681	2779319	3379549	67160.5	52923.6	102.3	168856	924	2453	33	119552	121706	100	9867	434489	68	832544	1901219	1901218	757384	33.08	58	44
7	2019	161407	47651	57.11	25.8	65.111	50238	63509	88387	50622	16867	52625	37	2042911	223590	602861	256107	1216477	160702	41554	37833	30717	14782	10149	205008	135303	626235	3829558	3954486	67158.5	52924.6	87.1	168855	923	2245	36	102262	116707	571	16336	434485	75	951168	1901224	1901216	787623	31.08	51	45
7	2020	161408	47655	63.11	30.8	56.618	50236	63508	88393	50629	19389	60517	32	2403817	242121	572562	330797	1589139	160702	41551	46795	30724	14784	10143	208859	135300	617818	4303942	4225332	67163.5	52922.6	91.74	168851	928	1411	31	117758	99301	24	45238	434486	82	1.16346e+06	1901221	1901222	1373203	40.08	55	47
7	2021	161404	47654	65.11	23.8	58.588	50237	63509	88400	50628	19393	60511	40	2512501	276208	620745	330801	1615559	160707	41550	46794	30718	14788	10145	221408	135304	642447	4982003	5084603	67160.5	52928.6	91.74	168852	926	1408	31	117754	109502	27	45238	434489	96	1.16346e+06	1901215	1901221	1373199	37.08	51	41
7	2022	161401	47657	58.11	23.8	57.588	50237	63506	88400	50627	19393	60513	32	2512501	276206	620743	330805	1615564	160701	41551	46794	30726	14784	10151	221402	135301	642447	4982010	5084603	67164.5	52926.6	94.74	168849	929	1414	34	117753	109506	29	45233	434493	90	1.16346e+06	1901221	1901224	1373200	38.08	56	46
8	2008	44018	34217	19	16	22	7571	7216	50442	45410	5826	15430	12	59725	19823	14117	6472	25794	33023	13283	3291	23560	12103	1403	2376	18677	39018	31399	55287	67163.5	52926.6	27.24	16492	16582	501	18	102847	6463	92	10241	44321	8	16145	36937	30544	9113	29.2785	89.4891	31.057
8	2009	44632	37160	22.5	19.6	24.5	7822	7634	61820	55977	5831	15428	16	69889	22130	18349	9055	29413	33023	13278	3768	26164	12097	1519	3975	18675	56234	36653	70003	67159.5	52929.6	35.76	29255	16581	506	11	119908	6676	27	10403	49673	13	37848	54647	54647	10938	33.2785	92.4891	30.057
8	2010	46993	37529	31	20	23	8303	7404	65097	61000	5822	15434	16	83795	28156	18778	7824	36880	33017	13277	4082	29621	12099	1618	5386	18681	75675	43131	73907	67161.5	52927.6	32.42	29256	16584	503	16	144420	4857	13	11745	61425	8	27875	76985	73987	12590	33.2785	91.4891	28.057
8	2011	49540	38637	23	25	27	8982	9006	69260	61728	5822	15433	22	97009	32366	23541	9183	41109	33017	13278	4937	35600	12097	1746	8288	18672	112024	58811	86364	67161.5	52928.6	33.63	29255	16587	500	15	153260	6004	23	11820	69912	12	31412	99862	99857	14777	33.2785	88.4891	31.057
8	2012	51295	40015	22.2	22.6	30.233	9492	9009	67459	59019	5822	15435	22	120902	36893	33267	15659	50753	33019	13278	5950	35600	12100	1746	14223	18677	150234	74008	94411	67159.5	52926.6	36.57	29261	16587	503	21	147312	5696	29	12087	78118	17	38780	143667	166582	17402	36.2785	86.4891	31.057
8	2013	52630	42410	25	24	21.496	10249	9007	73395	63024	5825	15432	29	162876	43181	55555	31789	64146	33015	13282	7985	35595	12105	1743	19680	18681	198422	91640	113247	67163.5	52922.6	41.13	29252	16586	504	29	182668	6992	23	13266	90003	15	64179	208608	233309	23972	33.2785	89.4891	30.057
8	2014	54903	42182	30	21.5	30.953	10250	9008	74055	63053	5831	15429	30	205676	51085	74259	42652	80344	33023	13280	9933	35602	12096	1747	21097	18672	198229	106413	177863	67157.5	52923.6	43.54	29257	16582	503	27	193637	6599	37	14059	106481	12	98751	300028	300024	30163	35.2785	87.4891	29.057
8	2015	56609	43690	23	28.1	24.95	10249	9009	73884	63049	9689	6083	28	237958	53272	82958	48363	101734	36693	14772	11076	35601	12104	1747	25014	18451	236457	124086	167546	67163.5	52921.6	44.79	29258	18166	489	32	198506	10934	51	14183	120280	17	107428	382296	382293	37509	36.2785	92.4891	31.057
8	2016	58302	44031	28	22.2	24.153	10243	9001	75144	63055	13651	6059	27	260938	57928	77336	38482	125679	39320	16724	11834	35602	12100	1749	24906	18083	294177	142478	215245	67157.5	52925.6	43.86	29258	19668	491	27	218759	9238	48	14811	128863	15	127132	482762	482760	42833	29.2785	87.4891	34.057
8	2017	59801	45734	32.36	25.8	29.362	10252	9004	76466	63051	12982	6698	35	278664	61509	97270	50761	119907	41090	18347	12523	35597	12097	1747	30428	24472	344745	185887	257938	67162.5	52921.6	46.33	29257	21311	440	35	228739	7733	93	16349	138976	20	150746	569884	569885	45264	34.2785	92.4891	33.057
8	2018	61701	49838	28.18	28	26.176	10243	9010	79466	63051	11423	9301	39	322671	60162	120853	62500	141677	43181	19989	14177	35597	12102	1748	33899	26268	401859	231826	405001	67165.5	52930.6	47.51	29255	21084	357	35	224569	8430	290	16652	146657	11	116959	569880	569885	49525	30.2785	94.4891	34.057
8	2019	60307	49248	32.41	27.9	28.412	10244	9008	87140	63052	11655	9406	36	358297	63737	137289	73343	157285	43181	19989	15390	35603	12098	1743	34023	26269	579654	262233	314990	67165.5	52922.6	40.04	29261	21083	205	33	171333	8792	360	18522	146652	20	139135	569882	569886	54230	28.2785	94.4891	31.057
8	2020	60309	50529	28.41	24.3	33.034	10249	9010	87630	63057	9960	23660	35	446115	72145	133289	77089	240689	43185	19990	19215	35599	12100	1747	40767	26269	585041	274817	329181	67157.5	52927.6	43.4	29260	21087	188	31	155349	7950	129	17010	146651	12	180232	569887	569881	78854	32.2785	87.4891	33.057
8	2021	60304	50533	29.41	27.3	28.075	10245	9009	87630	63050	9963	23667	37	478290	70577	143446	77086	264282	43184	19988	19217	35597	12097	1744	44737	26264	578177	278952	358584	67158.5	52925.6	44.4	29253	21085	243	34	155346	6338	1838	17002	146660	12	180230	569884	569888	78850	30.2785	89.4891	34.057
8	2022	60305	50530	24.41	22.3	33.075	10246	9009	87635	63053	9957	23660	34	478291	70572	143448	77085	264285	43185	19986	19215	35598	12103	1747	44741	26265	578174	278959	358585	67158.5	52929.6	49.4	29261	21082	235	35	155354	6337	1837	17003	146652	19	180232	569888	569879	78852	35.2785	88.4891	28.057
9	2008	61606	101037	23.65	46.1589	23	34707.4	31602.6	205958	109667	19007	36808	89	307154	193261	50526	93625	63372	859923	30693	34241	36665.4	23509.5	10030.3	4122	3808	6741	147604	41008	67159.5	52926.6	72.3682	44988.4	107317	112	30	66976	179634	19	7985	303355	16	82024.4	203410	1236266	125519	11.734	33	6
9	2009	64802	101031	19.27	40.1589	18.5	34710.4	31606.6	205953	109668	19010	36802	87	340361	205421	60395	93623	74565	859916	30696	34242	36665.4	23511.5	10027.3	7094	6603	11574	203498	48526	67160.5	52930.6	70.3682	44992.4	107315	107	33	129271	192565	13	9052	303355	20	105561	262424	1236263	125516	10.324	27	6
9	2010	65306	101040	18.69	37.1589	24	34706.4	31604.6	205954	109662	19001	36806	89	459348	250381	92220	93619	83553.5	859923	30697	34243	36667.4	23513.5	10032.3	10112	9575	15360	220797	46582	67164.5	52922.6	68.3682	44989.4	107314	115	34	78965	205771	22	9946	303355	21	186920	282981	1236267	125513	8.242	33	4
9	2011	69952	101035	22.395	45.1589	20	34707.4	31603.6	205952	109669	19001	36803	85	578333	363193	122604	93617	92554	859924	30694	34241	36672.4	23511.5	10033.3	13108	12317	20919	248395	51709	67164.5	52925.6	69.3682	44994.4	107312	107	38	78096	198493	89.4	12675	303364	55	337609	300563	1236269	125519	11.165	25	2
9	2012	74608	101033	20.1	38.1589	25.098	34705.4	31604.6	205956	109661	19005	36807	85	729983	460479	143499	161223	126008	859915	30698	39473.5	36673.4	23518.5	10029.3	26687	25103	34540	257092	128822	67158.5	52926.6	75.3682	44997.4	107317	113	44	75385	205504	166.8	13573	303357	24	278039	547659	1236270	125514	11.1	24	5
9	2013	79501	101031	28.66	39.1589	23.664	34702.4	31603.6	205954	109667	19002	36802	92	926365	589192	166481	228825	170697	859917	30692	44708	36666.4	23511.5	10029.3	32279	30223	48066	489853	229257	67161.5	52924.6	75.3682	44991.4	107312	108	45	75389	207249	239.2	13298	303357	38	187105	738859	1236268	182702	8.657	31	9
9	2014	74306	101040	19.61	40.1589	26.614	34709.4	31603.6	205954	109661	19008	36801	92	1499320	899265	334542	296429	265526	859919	30698	49938.5	36672.4	23518.5	10029.3	39487	37508	58672	386209	388606	67157.5	52926.6	74.3682	44993.4	107312	113	72	75390	313058	308.6	18025	303356	40	360130	1086975	1236269	280643	14.205	30	5
9	2015	73505	101039	26.21	41.1589	26.208	34707.4	31611.6	205961	109665	24648	50225	87	2260749	985924	814716	364022	460113	921891	50981	55174	36668.4	23512.5	10030.3	50834	48338	64222	562302	699909	67162.5	52925.6	69.3682	44996.4	128980	215	84	75392	354623	381	26266	303356	61	722400	1229483	1650647	507182	14.878	29	6
9	2016	66901	101037	26.92	44.1589	27.921	34703.4	31610.6	205954	109664	39404	79406	88	2502811	1025123	965005	431627	512699	959797	50851	60400.5	36672.4	23509.5	10035.3	66889	57587	83581	660606	679003	67163.5	52927.6	74.3682	44995.4	140769	627	93	75392	329866	522	28638	303364	115	1336339	1260222	1705632	507182	11.901	30	9
9	2017	53007	101033	23.57	37.1589	16.568	34702.4	31607.6	205952	109668	39895	84722	92	2796117	1132915	1109131	499232	550875	1063040	53407	65635	36666.4	23514.5	10027.3	62998	59058	88168	660611	1668507	67158.5	52923.6	69.3682	44992.4	119407	736	90	75392	343356	1367	30348	303355	142	1847290	1174274	1315412	507186	5.239	28	8
9	2018	63004	101038	18.88	46.1589	21.881	34703.4	31604.6	205958	109670	54857	84843	88	2389416	1006294	766332	662061	616793	1132376	60893	69791	36665.4	23509.5	10034.3	72285	52655	109401	918971	1880367	67158.5	52927.6	71.3682	44992.4	98886	737	89	75392	333960	2083	30345	303357	168	1.96844e+06	1649915	1315410	507180	7.806	30	2
9	2019	64106	101032	23	45.1589	31.5	34702.4	31607.6	205958	109666	47248	84354	94	2472190	1171404	592868	500208	707929	1132370	60899	30562	36664.4	23515.5	10030.3	91402	52654	1108597	1159489	1990001	67161.5	52930.6	75.3682	44989.4	98890	653	86	75384	357253	1843	30348	303360	181	1.46481e+06	1649912	1315418	507184	7.806	26	9
9	2020	64108	101034	21	37.1589	31.595	34709.4	31610.6	205953	109661	35260	91381	86	3094872	1313300	674424	431771	1107166	1132375	60894	76903	36671.4	23511.5	10028.3	121826	52658	1539418	1775577	2815350	67165.5	52930.6	69.3682	44997.4	98886	966	92	75389	363461	1869	30347	303362	125	1393163	1649910	1315417	507188	11.806	25	5
9	2021	64107	101036	26	41.1589	39.839	34710.4	31609.6	205957	109670	35264	91376	89	3320056	1452102	712134	431772	1155843	1132370	60901	76903	36671.4	23513.5	10031.3	123247	52656	1441647	1858664	2348201	67159.5	52929.6	68.3682	44995.4	98883	963	89	75388	389091	731	30343	303360	120	1393163	1649914	1315418	507188	7.806	23	10
9	2022	64110	101039	20	44.1589	36.839	34703.4	31605.6	205956	109666	35259	91376	92	3320055	1452095	712138	431769	1155842	1132374	60897	76910	36670.4	23515.5	10031.3	123247	52653	1441644	1858656	2348200	67161.5	52929.6	71.3682	44990.4	98888	963	88	75390	389086	728	30346	303362	123	1393167	1649919	1315416	507180	11.806	30	4
10	2008	9202	2334	12	7	12.46	4729	4637	4472	3366	3974	5084	4	125075	10711	81083	72830	33300	13140	7806	48257	24640	16919	5540	4092	25337	31770	42803	25154	67164.5	52921.6	7.68	3149	451	12	9	14617	281	470	3370	17750	23	133069	58886	67426	21643	35.2785	12	4
10	2009	9288	2328	11.6	3.8	8.46	4752	4644	4509	3687	4019	5565	13	175122	13390	120753	113206	40996	13139	7806	67107	29572	16924	6639	5007	25336	36160	47881	23003	67165.5	52927.6	11.69	3147	451	12	9	17399	72	419	3452	21877	23	193404	69605	71100	26092	35.2785	9	9
10	2010	9379	2361	8	4	9.46	4627	4502	4560	3645	3375	5842	7	237733	15431	171491	163836	50826	13147	7807	90378	38287	16919	7322	7663	25333	59708	56250	23053	67163.5	52925.6	7.78	3148	453	5	10	16296	97	1811	2884	23714	23	321205	80574	80571	30270	29.2785	7	3
10	2011	9642	2679	6	8	3.48	4630	4504	4585	3707	3104	5709	10	265603	17307	191997	183900	56313	13140	7805	98963	40611	19464	8397	8497	25329	60618	68897	26661	67161.5	52927.6	6.8	2646	445	14	6	15464	49	2345	3025	28105	26	594582	118067	121069	36247	29.2785	14	10
10	2012	10020	2686	10.5	7.9	7.52	4740	4432	4904	3950	3578	6132	3	333998	20034	252435	241236	61542	13141	7806	128354	47414	21797	9687	13478	25331	80122	72441	34925	67165.5	52925.6	3.83	2643	451	10	7	14902	169	1850	3076	31604	29	782653	142130	142134	44290	29.2785	8	3
10	2013	10132	3353	11	3	11.54	4467	4236	4779	3902	3044	5711	10	342422	21003	256891	258605	64536	13141	7802	137397	51812	24760	11423	14618	25331	78929	93829	39381	67160.5	52925.6	5.93	2738.29	449	10	8	15307	463	1851	2666	32676	28	446042	143155	143163	51033	30.2785	7	3
10	2014	10202	3334	10	7	6.55	4462	6862	6603	4750	3592	5926	7	359622	23155	264795	253493	71682	13145	7806	136938	55699	28005	14139	15479	25329	89954	106139	43317	67158.5	52922.6	7.93	2829.57	452	7	4	15501	180	2101	2941	38801	26	401305	201092	198567	55991	30.2785	5	8
10	2015	10259	3251	12	7.8	3.55	4467	7654	6044	4416	4740	8146	6	267691	22495	163208	258437	81998	12486	8163	140543	54673	30583	15819	16415	27857	104494	96605	39734	67165.5	52928.6	9.94	2930.86	24404	54	7	15539	134	2145	2991	39708	24	447508	252159	251379	62092	36.2785	8	8
10	2016	10449	3435	8	5.1	3.5	4464	7356	6219	4640	7961	7534	9	275157	21462	166457	153238	87252	12340	7007	103451	55431	32973	17102	18159	20270	106434	92986	47344	67158.5	52930.6	13.09	3026.14	2538	16	6	15135	20	2860	3070	37671	27	337743	322051	322045	66557	32.2785	13	4
10	2017	10243	3476	10.5	10.1	4.51	4465	6903	6184	4696	5532	7536	12	292148	22563	174008	158203	95588	12980	7362	109917	59272	35477	18431	19522	25629	121085	111893	50033	67163.5	52921.6	13.29	3118.43	2603	129	9	11312	27	3655	3230	39652	18	354965	412323	412323	72890	29.2785	7	13
10	2018	10242	3474	12.69	9.1	11.52	4471	6901	6183	4693	4008	8271	4	171399	26230	56955	158205	88210	14959	8681	109914	68615	38356	20034	8448	19701	130744	105498	78335	67163.5	52923.6	9.98	3216.71	2606	15	8	8781	85	5109	3309	39651	12	274117	412323	412324	77557	31.2785	11	10
10	2019	10258	3479	9.52	9.1	5.521	4465	6901	6178	4699	2121	7057	8	183325	23818	63131	158203	96383	14967	8677	109912	80459	41219	21860	8872	19707	116267	109042	60309	67159.5	52922.6	7.54	3315	2605	15	12	5565	23	5430	4362	39655	21	193263	412319	412322	83399	35.2785	8	12
10	2020	10222	3474	9.51	1.1	10.505	4471	6900	6184	4700	2520	6634	6	194405	25204	72315	158209	96887	14966	8684	109919	80462	43825	23897	10189	19702	133116	118317	64548	67161.5	52925.6	6.32	3307	2608	9	11	5175	17	6385	4049	39656	17	112413	412325	412327	87589	34.2785	7	3
10	2021	10222	3478	8.51	9.1	4.503	4466	6894	6179	4701	2523	6638	3	203991	31429	79483	158201	93093	14961	8685	109919	80467	43825	23893	11908	19703	146269	143476	85520	67162.5	52924.6	9.32	3315	2610	9	9	5175	11	5403	4044	39655	20	112420	412322	412321	87594	30.2785	14	7
10	2022	10223	3472	9.51	2.1	5.5	4470	6902	6181	4696	2523	6636	9	221707	35796	88900	158210	97019	14964	8680	109914	80465	43831	23897	12653	19705	102340	154047	108942	67158.5	52928.6	15.32	3314	2607	15	3	5176	3	10195	4046	39651	20	112413	412322	412322	87591	35.2785	8	7
11	2008	55488	13497	15	8	16.21	31569	31448	33627	30391	19421	30850	27	826589	32621	613102	534101	180885	43375	26811	58466	25316	16525	4532	27883	214714	88818	328357	913504	67165.5	68	25.55	23660	19229	168	29	115130	224	16386	9202	52681	68	1116685	752039	752035	156027	6.195	22	20
11	2009	56233	14569	20.3	5.6	23.3	27554	31943	33399	29935	32809	32340	15	1402524	41610	1100844	1012451	260083	43371	26811	98411	31031	16524	5369	45394	214707	123287	390562	680357	67157.5	62	26.12	26300	19228	170	14	133239	222	16181	10206	48804	47	860327	377295	977815	187312	11.195	23	21
11	2010	56686	15971	22	10	16.3	34203	35235	32040	29542	30811	34660	19	1912868	47677	1561818	1466464	303387	43375	26812	133789	34681	16519	6176	65715	214710	178904	485367	942375	67156.5	63	27.11	26305	19234	168	27	137175	135	24368	10467	57663	92	3100810	1176051	1176053	222507	2.195	21	23
11	2011	57433	16732	22	9	19.21	31876	38708	32777	27812	31003	43240	19	2409868	55841	2025457	1907858	328617	43374	26809	169047	42532	19002	7092	84313	214713	244374	493265	1147569	67162.5	65	31.8	37977	19225	168	27	154108	19	21649	10070	92510	43	1639182	1420219	1420215	265267	9.195	16	19
11	2012	58274	17740	24.2	9.3	17.23	33364	38424	34274	29972	34077	46461	22	3092009	64910	2628990	2493291	398115	43373	26811	177756	49364	21496	8228	131706	214715	309241	670062	2070049	67159.5	66	30.98	38201	19234	164	25	157421	618	21020	11051	108602	80	5480890	1378301	1593160	318015	6.195	18	23
11	2013	59118	15262	19	7	19.27	39565	37026	35507	30863	40790	66741	23	3476109	71904	2960246	2954042	443974	43370	26809	201575	53966	24310	9840	238756	214715	359681	819837	2490590	67158.5	64	25.68	38192.4	19233	170	32	161731	211	21112	11334	121142	93	4035773	1956131	1956134	366480	4.195	12	18
11	2014	60032	18595	22	11.5	24.29	39562	44872	38372	30379	53834	73249	27	3613475	77017	3051343	2891248	485135	43376	26815	192597	55628	27223	12188	238996	214706	705890	994922	2519081	67160.5	67	27.96	38179.9	19229	170	27	185948	107	17334	11292	129098	109	4581643	2438456	1925862	400957	9.195	16	21
11	2015	61331	19169	19	11.6	20.33	39564	46405	38897	30548	14259	34945	33	2421616	79256	1778305	2951817	564069	46932	26581	193356	55265	29731	13706	382337	240979	447742	1152728	2778296	67161.5	61	24.85	38172.3	19339	82	24	163022	97	17754	11462	134407	85	5057607	3017318	2383037	445447	9.195	15	17
11	2016	66254	21178	16	7.7	21.78	39567	45817	41021	31545	16716	51951	25	2526455	81893	1840832	1667876	603748	46946	28736	128273	60865	32041	14821	164259	197951	438759	1388156	2951962	67164.5	68	42.63	38169.7	20668	95	25	162536	53	18786	11616	139005	103	4413748	2648852	2648853	490520	2.195	16	19
11	2017	63148	21202	15.37	12.5	16.37	39567	44563	39264	30000	13254	53555	27	2695205	86395	1947098	1760630	661721	49522	30322	135010	65981	34508	15961	167615	66966	430907	1630222	3453562	67157.5	60	53.41	38156.1	21602	83	31	144462	35	14960	11061	146725	91	4662325	3115400	3115403	536497	3.195	15	19
11	2018	63843.5	21202	21.04	7.5	19.47	39564	44570	39272	29999	35344	74705	29	2052747	100230	1331221	1760627	621295	57722	35001	135003	79001	37339	17330	89937	68056	433813	1742674	3248764	67160.5	62	35.02	38153.6	22007	103	24	150059	33	12608	10719	146719	76	4.29998e+06	3115402	3115406	572169	8.195	18	22
11	2019	64534	21209	21.52	12.5	15.515	39567	44569	39273	30007	26337	66390	25	2274134	91522	1498378	1760636	684232	57723	34999	135004	81757	40115	19048	100551	68055	436124	1817707	3510606	67156.5	61	78.68	38144	22007	165	27	138444	9	3939	9751	146725	89	3.93765e+06	3115399	3115404	599034	10.195	15	23
11	2020	64942	21203	24.6	9.5	24.604	39560	44564	39273	30003	36905	67025	27	2387717	97314	1463152	1760634	827258	57729	35004	135008	81764	42679	20875	122398	68049	440102	2056322	3140379	67156.5	69	77	32352	22007	20	24	127084	22	4965	10671	146725	113	3575310	3115405	3115401	629558	4.195	13	23
11	2021	64941	21206	16.6	15.5	24.709	39564	44562	39273	30007	36900	67021	21	2464610	120710	1551208	1760627	792702	57722	35003	135012	81757	42673	20872	134811	68049	478856	2264608	3382868	67162.5	68	82	32344	22006	19	28	127077	17	5551	10668	146719	142	3575310	3115403	3115404	629556	2.195	16	22
11	2022	64936	21210	19.6	10.5	20.8	39567	44565	39266	30000	36906	67021	22	3038194	135027	2086877	1760634	816308	57720	35007	135006	81762	42674	20873	150402	68055	314441	2279413	3524575	67164.5	64	80	32345	22005	3	24	127076	7	4658	10667	146717	148	3575306	3115406	3115405	629552	7.195	22	16
12	2008	58408	20842	25	18	27	32494	39152	34708	29369	2675	17089	15	239064	49948	49185	32485	139950	39932	34575	13254	18312	23510.5	4262	13113	40913	87619	175931	154455	67158.5	52921.6	31.64	22643	15770	3112	19	28926	4391.5	16614	14361	66022	14	61287	40971	69793	73424	2.62	16	28
12	2009	59351	21408	22.5	16.9	27.5	33013	39913	38094	32243	2680	17088	18	270363	51551	57300	45198	161518	39930	34579	14830	19721	23518.5	4633	18149	40912	132680	168272	173521	67162.5	52930.6	27.92	40936	15770	3112	21	30612	4396.5	18902	15159	72198	16	85839	38334	68869	85812	7.218	17	27
12	2010	59538	22053	28	19	26	34006	40750	42059	35340	2671	17096	17	307560	56593	58116	42924	192854	39929	34574	16668	21876	23514.5	4943	13406	40916	92622	183717	210794	67157.5	52926.6	25.96	40935	15774	3112	18	38456	4389.5	17176	15360	78027	20	74794	66553	116078	99652	15.113	15	29
12	2011	60803	23772	25	11	21	33685	41307	45892	37288	2676	17087	16	348549	61974	68207	47308	218382	39926	34577	18692	25501	23518.5	5271	18688	40913	118954	306586	288866	67163.5	52922.6	34.11	40933	15777	3112	20	51116	4393.5	17353	15347	84768	20	83856	122152	184867	113006	7.0415	21	26
12	2012	62082	23931	20.8	19.5	27.484	33716	41304	47931	38190	2677	17093	18	403599	65975	84317	51615	253323	39932	34573	21459	25500	23516.5	5268	24033	40914	151205	356875	385143	67165.5	52929.6	28.02	40933	15770	3108	16	42018	4395.5	20430	15085	89943	18	107614	175409	266898	156419	9.97	15	31
12	2013	62399	24101	21	15	30.279	33137	41307	49803	38672	2678	17090	21	453693	71263	90687	43987	291745	39926	34580	23933	25507	23518.5	5270	33724	40907	182815	432705	450105	67164.5	52925.6	38.42	40935	15777	3112	17	55482	4387.5	27815	16863	101584	15	106600	322367	348928	182072	8.072	20	27
12	2014	76810	16239	28	12.4	27.423	33144	41306	33302	24949	2676	17095	9	519321	79359	110057	61451	329917	39924	34580	27154	25509	23513.5	5272	46621	40907	213486	477373	595584	67156.5	52927.6	36.94	40937	15775	3104	20	63423	4388.5	37234	17560	117048	18	138735	430954	430956	207770	4.559	32	9
12	2015	74110	16318	29	13.4	24.493	33140	41301	33916	24949	4880	30863	20	551699	86106	98444	34563	367152	45314	39636	28622	25504	23510.5	5272	61701	53476	215150	522025	776228	67159.5	52930.6	37.28	40933	15774	91	26	66116	4394.5	29571	19049	132121	15	34214	545941	545947	230930	4.006	33	15
12	2016	75903	16626	25	14.5	29.147	33141	41301	36022	24943	4925	30978	26	607919	88431	110063	41255	409448	46823	40224	31264	25507	23518.5	5270	62005	51331	238172	546419	748978	67165.5	52922.6	43.03	40940	26140	89	24	91145	4392.5	20059	20057	141155	12	33266	40368	505655	248841	11.006	28	8
12	2017	73009	16913	26.28	16.6	28.276	33141	41304	38035	24950	4987	34908	22	638451	92047	116006	36638	430410	46923	42239	32575	25506	23514.5	5270	65009	50922	268959	660964	827182	67162.5	52926.6	47.37	40932	28124	87	22	28907	4395.5	36064	20534	154546	13	37327	465365	465365	273433	7.006	35	17
12	2018	80006	17234	32.35	13.6	33.353	33135	41302	38049	24950	5133	21750	27	729362	99264	135174	42545	494944	48879	47101	36949	25507	23512.5	5272	68433	49328	314685	704052	1246002	67160.5	52926.6	51.29	40936	28344	89	23	25674	4389.5	18295	20047	160168	16	201019	465365	465368	299628	10.006	28	16
12	2019	80609	17831	30.12	11.9	27.706	33139	41303	16442	24944	1459	22385	30	817188	113322	143643	36474	560234	48881	47106	41137	25501	23510.5	5275	44539	49326	267027	704867	1176846	67156.5	52930.6	54.46	40934	28345	64	24	52219	4394.5	34526	21208	160168	13	122802	465370	465369	325984	8.006	35	17
12	2020	80608	17924	25.12	11.9	25.618	33144	41302	18616	24943	1408	26898	29	933333	126283	144425	56371	662637	48877	47099	46734	25501	23513.5	5271	60041	49332	411317	771473	1276561	67165.5	52923.6	55.45	40941	28348	39	26	66721	4395.5	39362	25170	160174	14	161899	465362	465369	292004	9.006	34	13
12	2021	80607	17921	28.12	10.9	26.618	33144	41310	18622	24944	1406	26902	30	1013760	137183	161153	56368	715441	48878	47100	46734	25501	23517.5	5270	38345	49327	391782	859722	1125604	67161.5	52923.6	47.45	40938	28345	51	29	66724	4388.5	15603	25168	160168	11	161898	465369	465366	292013	11.006	29	11
12	2022	80610	17926	27.12	15.9	21.618	33139	41309	18620	24947	1403	26895	27	1013761	137181	161154	56373	715442	48875	47106	46735	25509	23509.5	5275	38339	49332	391782	859723	1125603	67165.5	52930.6	56.45	40936	28344	51	28	66727	4396.5	15606	25167	160169	20	161899	465362	465371	292006	2.006	33	8
13	2008	103090	72896	34	32	39.93	20068	20435	135901	103777	15123	42644	39	297842	80587	99108	84253	118163	78609	87347	9941	15653	10202	3189	13011	45416	80906	83556	75256	67159.5	52929.6	127.17	110982	27743	1066	33	239105	10	6814	36526	136748	32	153652	185104	193952	85437	10.084	34	19
13	2009	110381	77524	35	29.2	40.01	19745	20869	135498	108271	16948	44656	53	406637	95091	142090	120345	169460	78610	87349	12558	18884	10201	3730	9615	45412	100148	102177	77633	67157.5	52924.6	125.18	92667	27738	1065	47	295067	9	6678	33736	159483	38	23085	250237	260727	106521	7.084	40	16
13	2010	115390	76320	40	33	34.1	19581	18393	141904	113130	16997	45035	55	466950	98411	172923	144144	195614	78610	87351	15546	23424	10203	4059	11200	45409	127287	130812	92954	67163.5	52925.6	124.68	110981	27738	1064	51	250804	9	5184	39507	164295	45	288837	308856	329245	136064	10.084	39	24
13	2011	121268	80901	39	29	37.94	18340	18303	149387	120585	17175	45453	57	580517	117063	243081	208922	220376	78614	87345	19350	28097	12207	4735	14843	45416	149787	161528	124281	67163.5	52926.6	123.25	110708	27739	1062	51	270165	2	5756	34424	195849	41	528105	388408	396508	158747	11.084	41	19
13	2012	125124	82656	32	32.6	35.03	19426	19044	153332	124040	17309	46942	61	739897	139085	339545	294181	261268	78608	87344	27310	35450	14054	5456	18659	45416	177659	198154	127372	67164.5	52929.6	127.25	132709	27740	1060	55	335008	6	5076	27605	226993	38	933148	433289	538064	188747	15.084	35	11
13	2013	129163	82924	32	34	39.96	19863	19334	154588	117205	17435	47502	54	917645	156716	458300	404582	302640	78611	87352	34073	45766	16122	6313	24608	45410	232082	224790	200283	67162.5	52930.6	132.23	132594	27742	1068	55	501003	10	2323	25783	252917	40	1189306	633852	657314	219698	13.084	36	9
13	2014	132725	91520	31	30	34.02	19859	20419	158981	117766	22290	15418	60	1000905	174688	487956	427700	338273	78615	87345	37311	51711	17304	6165	30286	45411	254991	273005	298016	67156.5	52930.6	141.56	132475	27743	1062	55	510259	1	4151	25655	288359	36	1300586	749393	790390	248924	16.084	40	15
13	2015	138499	96028	38	26.8	39.13	19862	20945	160590	122750	18615	15473	67	1012736	181444	468267	399447	363038	107633	65027	37879	51889	19028	6840	32509	27902	243726	283080	361676	67161.5	52929.6	150.95	132363	88669	672	61	510511	5	6009	23215	301187	33	1003791	425988	495941	278041	9.084	36	9
13	2016	140565	97589	35	29.4	37.9	19862	21323	161090	129319	13001	15174	72	1090064	184629	484823	402436	420638	108065	67758	40974	53967	20746	7392	34847	29266	289853	320276	474993	67160.5	52929.6	184.5	132249	37340	649	67	513503	9	7267	22050	309933	37	1083663	546944	546941	301122	8.084	36	15
13	2017	140496	97910	35.78	27.5	37.78	19860	22339	157731	133173	10008	10357	76	1174012	193052	517197	428814	463785	116425	67811	44304	57542	22613	7976	37158	26059	305304	386259	549142	67162.5	52923.6	216.3	132126	30003	625	72	503510	1	10979	23461	328287	39	1142788	631563	631561	330631	10.084	33	13
13	2018	139826	97911	35.82	33.5	38.28	19866	22337	157740	133175	12452	10705	71	763954	185137	200696	428816	378138	108347	67934	44309	56884	24596	10002	27304	21766	316686	489315	718788	67161.5	52923.6	189.38	132009	58672	711	71	562535	7	17474	23457	328290	27	823852	631565	631564	357210	8.084	37	13
13	2019	139171	97913	35.23	32.5	34.228	19860	22340	157734	133178	10420	12721	64	829895	201851	170883	428816	457176	108348	67930	44309	69170	26442	9568	46503	21769	350237	559784	795992	67164.5	52929.6	217.67	131902	58677	610	68	616686	9	21250	22551	328294	11	504904	631563	631557	382360	14.084	41	12
13	2020	139721	97918	38.26	28.5	33.258	19867	22335	157734	133181	10534	25827	63	924426	213623	220093	428816	490720	108343	67927	44309	69169	28290	10641	40087	21767	363099	661552	830490	67157.5	52929.6	236.41	131895	58671	633	66	658697	7	25683	35079	328290	21	185961	631558	631565	307637	13.084	39	16
13	2021	139723	97915	31.26	26.5	37.876	19864	22342	157739	133181	10536	25826	68	920755	228452	219989	428820	472332	108350	67928	44304	69172	28296	10639	34754	21764	347657	803617	903794	67165.5	52928.6	234.41	131899	58669	799	68	658695	9	26244	35083	328294	10	185958	631558	631564	307630	13.084	41	17
13	2022	139725	97919	32.26	28.5	30.9	19862	22343	157737	133177	10533	25822	71	996610	247324	252543	428819	496764	108342	67935	44307	69170	28293	10642	36860	21773	382676	943093	940872	67161.5	52926.6	237.41	131902	58674	796	64	658696	9	21523	35084	328292	18	185962	631561	631560	307635	7.084	40	10
14	2008	95798	58776	39	33	41.44	18446	18147	99169	85327	9564	27019	60	490327	238915	140670	100731	110756	318241	125478	13443	16726	13622	4431	8331	67508	65353	108583	84647	67163.5	52923.6	298.5	290498	182006	364	59	1000578	9	26136	38584	377063	20	210832	254010	260045	95915	7.622	83	29
14	2009	105034	58205	34.1	24.2	43.08	18386	18082	100033	85267	10824	27257	62	623010	267641	209605	168909	145757	318238	125482	18654	21829	13624	5361	10599	67509	87398	124140	75731	67165.5	52930.6	296.5	290504	182001	365	61	1160533	10	10302	37631	437564	31	348359	320329	320329	119914	10.622	71	27
14	2010	108096	58091	34	28	36.18	19419	18972	111429	105188	12788	27343	65	756521	284605	279360	215683	192562	318239	125486	22846	25616	13626	5917	19283	67506	128446	152438	101222	67164.5	52929.6	295.5	290500	182007	363	63	1210504	4	13188	41176	459533	36	464010	552847	552851	144871	8.622	43	24
14	2011	111989	65909	40	25	42.01	20669	20202	122046	99684	14348	28933	67	900181	343016	343545	262125	213634	318241	125477	27274	31121	14877	6677	24565	67511	141259	193458	122550	67164.5	52928.6	287.94	313731	182001	361	69	1410517	3	16892	44638	541479	40	592548	601755	692947	172390	7.622	28	27
14	2012	125724	66121	42.9	26	36.96	21953	21930	121541	99884	14857	29739	78	1093709	386563	456959	356894	250199	318237	125477	33166	32455	16788	7998	30584	67510	174972	235439	146113	67164.5	52923.6	312.78	310787	182008	366	74	1445956	6	16194	44678	631074	35	752706	778803	781902	208972	15.622	26	28
14	2013	118061	69481	41	31	41.04	23347	23280	111678	98547	16182	30486	72	1291998	431993	567345	433044	292675	318242	125477	39105	39854	19091	9365	40351	67509	181188	234303	215805	67165.5	52928.6	289.38	313286	182005	368	73	1500502	6	14957	43070	707894	33	1002515	916973	1008554	249006	7.622	26	27
14	2014	117958	68737	42	26.8	36.11	23350	23673	113379	100277	11677	37045	77	1456826	478405	655616	501162	322824	318244	125477	44048	44520	20977	11513	47551	67506	230801	297276	277174	67158.5	52926.6	291.52	315793	182006	361	74	1545507	5	33556	43896	782278	36	1268443	1202589	746291	280405	10.622	25	26
14	2015	129492	84026	41	28.8	42.16	23349	24423	123183	106804	11646	41769	81	1571795	507066	708821	530902	355914	344314	133907	47441	46684	23035	12971	51886	38863	236089	345744	455352	67160.5	52928.6	294.33	318291	190002	369	83	1566007	3	19956	47238	833859	40	1200183	1481332	913466	300424	9.622	27	21
14	2016	133521	89417	38	33.2	41.96	23342	26135	125469	108814	11314	41984	93	1595054	482247	723530	532224	389293	315170	136665	48997	47303	24944	14060	55389	41685	284014	403561	464294	67157.5	52929.6	297.79	320785	190039	368	85	1575059	2	20878	49691	790549	46	1220060	1078935	1078933	325512	7.622	30	29
14	2017	136785	91196	34.08	29.2	33.08	23344	26733	125491	109027	11329	42053	91	1641508	456208	742518	544807	442796	283602	140968	51276	50323	26993	15167	63488	38418	302694	469432	483205	67156.5	52922.6	302.32	323283	199167	370	90	1514069	5	20875	57856	757583	44	1406441	1221774	1221779	359529	9.622	23	18
14	2018	137796	91191	30.21	31.2	38.06	23349	26730	125489	109024	10655	42150	96	1047696	455974	196612	544808	395128	284702	142490	51273	48906	29202	16475	24984	19225	309569	564969	469218	67161.5	52927.6	319.71	325786	182343	367	92	1730897	9	20873	59498	757587	17	992344	1221776	1221774	387212	10.622	24	19
14	2019	138801	91189	39.13	32.2	41.134	23347	26732	125490	109023	10099	43325	98	1035106	429126	182879	544810	423124	284697	142486	51271	54921	31278	18069	21177	19222	349794	660380	588715	67156.5	52928.6	333.52	328282	182343	714	95	1759823	4	222	29572	757589	14	578242	1221774	1221775	409664	15.622	22	21
14	2020	137879	91188	35.85	27.2	32.849	23344	26734	125494	109023	10111	43413	98	962104	436656	139039	544802	386417	284699	142487	51270	54922	33090	19901	28282	19220	405341	811751	640080	67157.5	52928.6	335.34	331339	182339	20	92	1645284	2	116	28318	757586	11	164140	1221777	1221777	220766	15.622	22	24
14	2021	137875	91196	39.85	25.2	38.978	23350	26732	125489	109020	10120	43414	94	948158	462286	114027	544807	371848	284697	142484	51275	54921	33093	19894	29099	19223	388465	947433	717511	67159.5	52925.6	333.34	331344	182337	216	99	1645286	2	7	28319	757590	16	164144	1221778	1221772	220761	14.622	27	25
14	2022	137880	91194	39.85	25.2	34.8	23346	26729	125496	109022	10114	43411	92	1030033	521295	135420	544802	373327	284699	142486	51278	54922	33091	19895	32272	19221	367846	1112056	792702	67159.5	52930.6	341.34	331344	182336	196	96	1645285	10	9	28317	757581	11	164138	1221775	1221779	220760	7.622	20	23
15	2008	51513	34904	33	19	29	19378	18570	59783	40953	10650	21685	16	119576	29902	20387	8874	69293	31261	17808	5274	23731	9252	1829	6777	27540	94057	110447	62910	67162.5	52923.6	14.88	9235	11724	110	12	49367	2899	131	10692	52826	11	27780	44222	42981	32608	3.28	77	30
15	2009	53053	35049	29.4	19.7	30.4	19440	18444	61592	41234	10652	21682	16	134478	32489	20861	10055	81139	31259	17805	5720	27285	9247	1963	8329	27546	121276	127928	51831	67156.5	52925.6	17.72	15718	11729	101	8	56368	2812	177	11350	58247	10	27823	36153	36157	39049	4.245	74	31
15	2010	55155	36781	33	27	29	18667	18644	63793	43721	10648	21684	13	152956	34435	22193	8655	96332	31260	17800	6415	26153	9251	2064	9971	27540	157010	156410	86786	67163.5	52928.6	21.14	15722	11727	101	19	72295	3219	202	12118	65985	10	21948	37167	68895	44204	1.21	78	27
15	2011	56886	36892	28	27	29	18908	19406	64278	44032	10646	21689	10	174290	34287	29899	15144	110128	31258	17808	7138	28477	9250	2106	12978	27538	187144	186466	150715	67164.5	52924.6	18.34	15722	11724	101	17	65884	3092	168	13503	65943	10	47265	51244	56160	55555	3.5575	76	27
15	2012	59249	37802	35.1	18.9	28.088	20375	19407	69286	46714	10649	21688	20	232932	39714	52402	33945	140824	31262	17809	9293	28482	9252	2097	23062	27541	249979	223866	176385	67163.5	52929.6	24.86	15716	11721	110	16	63349	3267	167	13835	76250	12	105475	102180	128882	65345	10.905	76	27
15	2013	59767	38993	30	25	29.438	20696	19401	81890	56902	10650	21684	17	279700	44563	65597	42616	169542	31264	17806	10955	28482	9251	2104	20016	27545	171628	287557	208846	67156.5	52930.6	24.58	15718	11730	103	19	83893	3229	103	14750	88999	19	124098	190743	201607	74144	3.738	78	26
15	2014	61709	39987	34	27	29.32	20697	19406	83221	57801	10650	21689	15	343966	53928	85221	57850	204816	31256	17808	13300	28474	9254	2098	36193	27538	344852	328916	263530	67157.5	52927.6	26.2	15725	11726	102	22	91473	3401	104	15843	108307	19	142534	274326	274329	85055	7.12	74	25
15	2015	62908	40793	34	25.7	33.109	20703	19406	80069	57803	11855	23866	16	389536	59146	99912	62154	230485	36858	21128	14592	28480	9254	2097	41554	27835	369525	359377	301301	67160.5	52928.6	27.59	15724	9553	106	14	95185	9043	52	16327	127017	17	140885	383908	383903	98978	4.659	72	31
15	2016	62310	42052	32	22.1	29.932	20703	19408	83794	57802	12624	23744	17	451241	64307	114914	71983	272036	39909	22791	16737	28481	9250	2100	61856	41140	449838	416334	349434	67156.5	52926.6	33.63	15721	9549	107	21	108400	9257	57	16528	138068	23	140080	464198	464193	113391	12.659	78	23
15	2017	63205	42652	34.27	23.4	31.265	20696	19410	94104	57802	12687	23756	19	435651	67614	95855	44439	272189	41230	24834	16198	28480	9251	2105	50914	26617	353414	499415	415457	67156.5	52923.6	29.5	15720	11965	108	23	120715	8789	49	17312	145511	24	138738	466403	466402	122654	10.659	75	27
15	2018	64109	43791	37.17	30.5	30.175	20696	19409	99162	57799	15459	20788	17	464504	61403	122247	60562	280861	38855	27411	16870	28476	9248	2105	48689	26137	621387	516212	538936	67159.5	52923.6	29.66	15720	11478	94	16	116016	9034	109	10654	147172	17	133856	466397	466402	133936	12.659	74	24
15	2019	65208	44495	32.55	25.8	35.551	20697	19410	101694	57800	15746	22557	14	507539	76538	128431	47548	303137	38858	27419	17563	28477	9249	2099	39413	26130	466435	543701	442310	67164.5	52930.6	25.39	15720	11480	93	18	84708	9634	77	10187	147171	23	107820	466402	466395	145066	6.659	77	24
15	2020	65206	44800	29.55	26.8	31.536	20703	19403	105755	57803	17268	25992	17	647312	82772	132971	68524	431591	38853	27410	22688	28478	9251	2103	41506	26133	529407	1036206	1005707	67163.5	52925.6	28.83	15724	11478	82	20	87588	10069	18	10808	147164	18	154526	466396	466401	162894	12.659	77	29
15	2021	65210	44791	35.55	30.8	29.532	20702	19401	105758	57800	17267	25992	19	697538	85381	154617	68529	457545	38854	27413	22686	28475	9251	2097	44022	26136	493620	617893	491908	67162.5	52928.6	34.83	15725	11473	76	23	87595	12243	51	10808	147165	17	154525	466398	466403	162893	10.659	75	24
15	2022	65203	44800	30.55	26.8	30.532	20698	19406	105760	57798	17268	25991	16	697545	85386	154623	68528	457553	38851	27411	22688	28476	9248	2105	44022	26131	493617	617892	491901	67156.5	52922.6	29.83	15717	11480	76	22	87592	12241	55	10802	147171	21	154526	466404	466402	162892	8.659	80	23
16	2008	52303	32231	28	20	30	10029	14356	71497	64594	4302	8253	20	189841	102639	25563	12738	61656	145039	10354	8438	17951	13738	4784	4109	12042	32571	112412	102314	67164.5	52926.6	56.46	55705	96222	434	23	31248	63221	17	11022	143190	9	10521	39599	45876	25789	33.2785	89.4891	32.057
16	2009	53474	32782	30.9	24.3	32.9	10200	14303	73275	65426	4302	8257	25	180362	80610	20658	6904	79092	145034	10363	8412	17551	13730	5197	4456	12038	48153	103871	123109	67159.5	52921.6	78.31	79376	96224	432	30	88290	73040	23	7824	159225	11	12125	24415	26415	28905	35.2785	92.4891	32.057
16	2010	54566	33489	28	26	28	9592	13594	75185	67178	4296	8249	36	234229	123145	29866	13938	81234	145033	10359	10142	22463	13732	5781	5276	12037	74457	148094	151641	67159.5	52926.6	98.27	79379	96223	435	33	159547	87373	24	8090	187545	14	10935	38573	45515	32823	35.2785	91.4891	25.057
16	2011	56608	34902	34	18	35	11067	15402	79039	70883	4301	8253	41	277678	154639	34863	15644	88181	145041	10361	11535	26779	13733	7254	7175	12046	92895	195773	150763	67158.5	52927.6	100.6	79380	96221	430	36	134902	83087	24	10520	209768	10	16621	50822	53033	26396	31.2785	89.4891	27.057
16	2012	58524	36322	31.3	19.4	29.269	11319	15410	82438	73974	4297	8248	36	351208	182621	48594	23780	119993	145035	10356	14593	26778	13737	7256	9156	12040	120808	210266	239139	67162.5	52925.6	109.16	79379	96224	430	38	114367	112130	135	11811	244617	14	33361	100659	121428	30121	31.2785	85.4891	31.057
16	2013	55097	37648	33	19	31.582	11169	15408	84660	75843	4296	8256	38	427958	215655	61709	31492	150610	145041	10363	17779	26783	13730	7253	12419	12040	154912	241759	232831	67157.5	52921.6	102.85	79379	96227	435	38	122205	129936	248	13434	276233	12	24667	139975	189830	34657	29.2785	94.4891	29.057
16	2014	55903	37002	31	22.2	30.334	11167	15409	87117	78101	4300	8248	43	481323	240145	70403	35311	170788	145035	10363	19291	26781	13730	7249	15648	12042	168036	268915	310408	67159.5	52927.6	106.45	79382	96230	433	40	141555	126109	367	18848	310115	9	37339	258225	258229	39515	29.2785	89.4891	31.057
16	2015	56109	37246	28	21.3	32.314	11173	15401	89117	78097	3482	30547	42	412492	163220	67170	29684	182115	148899	10548	15678	26781	13732	7257	16510	13673	174072	284388	346165	67156.5	52930.6	139.02	79380	96229	434	44	147929	166584	487	20934	344311	10	48022	272172	272174	45470	33.2785	86.4891	27.057
16	2016	55110	37250	28	23.3	35.284	11168	15405	89124	78101	5026	33596	47	457586	178985	73809	30806	204809	165483	10931	17408	26783	13739	7254	19048	13697	216284	298284	356287	67159.5	52922.6	134.53	79376	114404	427	43	157519	123345	602	21621	375995	16	55080	300715	300712	52243	32.2785	86.4891	26.057
16	2017	55201	42906	29.32	23.4	31.322	11173	15402	98946	78098	3385	34228	47	441667	173143	90676	32944	177865	161782	11322	17274	26779	13731	7252	18543	13521	237675	340759	381031	67162.5	52923.6	130.17	79382	121212	431	39	173253	131608	718	22631	315068	18	69045	284411	284412	49303	28.2785	93.4891	31.057
16	2018	61708	43066	31.05	26.6	33.048	11167	15404	98209	78096	3421	34328	45	460279	152926	103313	35584	204050	148114	10039	17739	26777	13734	7251	20597	12872	291970	384077	519227	67164.5	52929.6	135.11	79373	117478	430	43	117488	181575	35	8782	289801	12	74188.6	284410	284419	55065	34.2785	92.4891	27.057
16	2019	64503	44063	29.84	25.8	31.84	11168	15406	98119	78102	3514	34673	45	501565	169372	121386	33068	210820	148112	10041	18625	26782	13730	7248	23643	12866	334894	417205	554073	67161.5	52930.6	120.82	79375	117485	376	45	100454	187109	1527	7151	289803	18	77035.4	284410	284413	59477	28.2785	86.4891	28.057
16	2020	64502	46825	28.84	25.8	29.793	11170	15401	100453	78100	8996	31128	55	596853	181562	99210	41110	316098	148106	10039	22266	26785	13730	7255	26814	12872	384348	408648	671698	67164.5	52926.6	135.64	79378	117483	411	50	141880	154008	243	6703	289805	16	81434.2	284410	284415	69996	32.2785	86.4891	34.057
16	2021	64501	46827	35.84	29.8	35.704	11173	15408	100453	78098	8999	31126	48	628849	204274	97650	41113	326936	148106	10037	22265	26780	13731	7257	29841	12865	395194	482776	770410	67159.5	52923.6	132.64	79381	117479	408	52	141882	175110	482	6709	289803	20	81438.2	284411	284413	69997	28.2785	87.4891	31.057
16	2022	64501	46829	32.84	24.8	27.704	11172	15404	100462	78098	8991	31132	54	628845	204280	97644	41109	326934	148113	10032	22263	26784	13737	7252	29838	12873	395189	482776	770406	67161.5	52924.6	136.64	79374	117482	407	49	141886	175110	487	6701	289800	16	81442.2	284414	284419	69998	28.2785	85.4891	30.057
17	2008	171411	72315	59	34	57.83	21597	20797	150456	109079	45065	105153	32	943558	203917	324242	777233	415417	238767	364098	18210	15235	8129	4283	30017	148084	64719	285857	139588	67161.5	52929.6	131.52	115770	109339	734	30	640106	5	1885	54122	332007	32	227355	157175	159181	279785	26.897	155	35
17	2009	178629	72951	53.8	28.1	57.83	19305	18507	152555	110286	45066	105146	34	1216858	254845	421086	777233	540944	238766	364103	23486	17183	10022	5200	38757	148081	78612	349064	115584	67162.5	52924.6	128.52	115779	109342	733	32	785603	10	1487	59309	416082	24	279856	247224	247229	360885	24.897	149	37
17	2010	181548	72847	62	33	55.96	19229	19227	152324	110286	45064	105154	34	1446245	301283	512726	777229	632244	238769	364099	27874	20105	11586	5971	46394	148088	89197	405640	200407	67159.5	52927.6	124.52	122527	109338	736	35	793915	9	362	69554	487934	42	349341	439721	439721	452275	22.897	139	33
17	2011	184165	72588	60	30	54.61	20564	25106	152599	110999	45069	105149	39	2002392	402423	797616	777232	802366	238766	364106	38679	23159	13537	8119	71338	148084	116834	475876	262174	67157.5	52921.6	130.92	122532	109341	734	35	1054232	7	256	88540	651520	37	638020	637754	643679	510055	26.897	114	35
17	2012	186027	72447	52.9	30.9	56.9	24577	25103	152692	111150	45063	105153	38	2613159	525148	1152238	777234	935779	238769	364104	50980	26698.2	18310	10056	107423	148081	155250	564355	306614	67158.5	52929.6	137.28	122526	109335	734	39	1180303	3	90	90745	850574	38	1100790	842044	842049	636022	27.897	111	37
17	2013	184010	72473	55	29	56.9	24639	25108	152735	111250	45066	105153	48	3350714	607285	1672413	777232	1071031	238767	364105	67176	30246.5	16507	9693	147739	148088	327199	653490	315937	67163.5	52921.6	139.61	122523	109336	731	46	1310023	2	73	77450	966150	55	1508039	1300549	1300557	800161	30.136	82	35
17	2014	184018	72470	52	31	57.8	24633	25109	152738	111251	45063	105148	50	4005998	557298	2319698	777238	1129005	238768	364098	67173	33780.8	18981	10780	160801	148079	351308	712399	405931	67158.5	52927.6	139.61	122532	109339	733	52	1112148	4	62	80643	994359	73	1973955	1390412	1516846	922589	21.617	44	30
17	2015	184016	72473	53	30	48.49	24636	25109	152736	111247	45712	106197	57	3189121	590923	1551477	777232	1046723	247811	379540	67172	37328	21509	11814	137149	142602	350939	795241	472182	67162.5	52924.6	144.61	122524	108497	729	53	1117275	3	102	83681	1033259	68	2004120	1350096	1350098	1034039	12.37	28	31
17	2016	184017	72472	55	33	55.15	24637	25105	152732	111252	8448	16051	61	3281720	593684	1592173	777236	1095868	238976	339418	67171	40527	23103	12931	110583	64580	356329	940245	476326	67163.5	52926.6	140.61	122525	122980	665	58	1124607	1	112	61767	952219	67	2116211	1400019	1400021	1034041	18.37	24	33
17	2017	184017	72467	47.73	35	51.73	24637	25102	152730	111249	8532	16077	57	3297304	524046	1619160	777237	1154103	188088	318983	67168	45201	24834	13978	93204	50703	403627	1033331	536312	67156.5	52921.6	144.61	122524	125808	376	66	1013336	9	50	60090	929623	75	2129112	1451805	1451810	1034034	15.37	27	33
17	2018	184013	72466	53.59	36	48.59	24637	25105	152737	111250	8545	18140	63	2988718	389743	1400192	777235	1198787	214116	163000	67173	47754	26522	14991	58777	43850	382012	1150316	92840	67164.5	52924.6	133.67	122528	125821	382	68	998410	6	59	60091	794011	74	2129113	1451803	1470542	1034042	17.37	22	36
17	2019	184012	72471	55.09	27	50.092	24642	25110	152731	111250	8557	18255	63	2635584	356072	946952	777229	1332569	214113	163002	67172	55693	26519	14987	83771	43850	368728	1284074	619214	67162.5	52926.6	139.67	122527	125821	331	72	928164	10	180	60086	710341	53	2129119	1451802	1470543	1034040	13.37	22	27
17	2020	184015	72473	48.66	27	46.661	24642	25101	152732	111250	7429	12342	75	1810309	388839	271143	777229	1150334	214120	162996	67168	60264	26519	14990	97145	43852	520374	1532016	734697	67161.5	52923.6	141.67	122526	125822	283	70	961703	10	83	60087	777888	46	2129116	1451803	1470542	1034036	12.37	24	28
17	2021	184017	72465	46.66	31	48.217	24635	25101	152736	111249	7432	12342	73	1817147	424835	271524	777236	1120799	214118	163003	67172	60262	26520	14987	105040	43846	516864	1830532	830932	67165.5	52926.6	138.67	122526	125825	234	72	961702	5	14	60090	777894	61	2129120	1451804	1470544	1034040	17.37	25	31
17	2022	184010	72472	51.66	32	48.7	24635	25110	152736	111255	7433	12339	68	1799478	422351	244825	777235	1132322	214114	163002	67176	60261	26522	14988	105908	43844	346325	2066177	1164884	67157.5	52929.6	140.67	122530	125819	285	73	961709	4	62	60092	777888	11081	2129116	1451809	1470539	1034042	13.37	23	34
18	2008	126921	88904	55	41	57	25597	31610.6	197844	120322	36814	39404	38	205078	62700	51294	35440	91094	88184	25710	3836	36669.4	19897	1873	6537	22886	63003	219584	226197	67160.5	52928.6	114.65	114744	12536	1808	42	163205	7	7526	17987	116448	20	46713	73496	361864	110203	32.2785	268	46
18	2009	127409	89913	49	39	50	25608	31608.6	199088	121594	36807	39402	56	224371	59992	56047	37366	108346	88181	25704	4926	36671.4	19892	2155	7964	22885	84608	292754	248908	67159.5	52921.6	111.27	114515	12534	1804	55	225003	2	7505	13690	108847	17	47948.7	94453	361868	126348	28.2785	274	76
18	2010	127482	89946	51	42	52	25911	31609.6	199064	123042	36814	39403	59	270875	62140	66036	40658	142717	88188	25709	5763	36669.4	19900	2400	9528	22886	112290	376799	366740	67159.5	52922.6	121.28	114508	12539	1809	66	248371	7	6990	14169	113824	23	49841	178308	361867	153025	31.2785	271	75
18	2011	125508	89906	51	39	51	26844	31607.6	198902	123325	36808	39404	72	325250	76167	82415	50681	166686	88186	25705	7297	36673.4	19895	2699	13774	22882	140955	459685	474881	67156.5	52927.6	118.36	114511	12538	1801	67	276997	10	5820	15956	141702	29	58333	298650	361866	177201	36.2785	233	75
18	2012	123795	90304	55	41	52	26980	31610.6	198501	123601	36806	39411	73	393383	83426	108993	70168	200969	88185	25710	9349	36665.4	19893	3110	18313	22884	185602	549470	603199	67160.5	52928.6	123.36	114514	12536	1810	68	277912	2	2803	16171	152569	14	86079	289158	613448	211929	30.2785	206	61
18	2013	143727	90477	51	38	47.561	27792	31603.6	199260	124731	36814	39407	74	464079	98573	131098	84194	234418	88184	25704	10983	36666.4	19896	3641	22431	22884	211627	664151	805483	67164.5	52922.6	119.03	114516	12533	1803	74	351001	6	1859	16476	182188	21	86084	856955	865035	245778	36.2785	174	78
18	2014	146315	90610	49	46.3	49.585	27788	31606.6	205103	132903	36812	39410	82	543529	114923	150609	96682	277997	88182	25707	12829	36671.4	19896	4111	28154	22883	232739	832400	1117940	67158.5	52923.6	124.67	114511	12540	1809	76	392059	6	1939	16399	209998	33	333583	1116614	1116619	279334	34.2785	176	67
18	2015	151327	95907	53	46.4	47.895	27796	31604.6	205906	132305	35599	42981	88	657778	119046	194919	133940	343814	92488	25281	15514	36667.4	19897	4625	34024	24282	239824	941969	1393049	67157.5	52927.6	127.84	114508	15622	1903	88	422046	8	1875	17032	213921	49	449379	1093106	1093103	323557	33.2785	156	67
18	2016	149821	99308	56	45.3	54.071	27792	31602.6	208209	133206	36722	44551	92	702112	130980	197533	131309	373616	105078	25021	16525	36670.4	19895	6038	38181	26030	307458	1112805	1595214	67160.5	52923.6	121.67	114514	25447	2061	89	439808	5	1900	16855	231302	56	550073	1213795	1213798	352839	31.2785	72	59
18	2017	150315	99004	54.5	46.5	53.502	27791	31611.6	207602	134010	37861	46135	104	761222	124938	225639	155552	410647	97011	26983	17860	36672.4	21726	6535	39287	27236	318058	1252804	1769202	67159.5	52924.6	128.76	114508	32212	2061	102	378625	8	1988	16657	226054	59	669200	1412427	1412431	386633	29.2785	71	49
18	2018	150452	99107	51.63	43.5	55.634	27793	31606.6	207004	132609	34290	40114	40	767398	97412	227361	154286	442641	76345	20142	17899	36666.4	23528	7126	38349	26743	351715	1326701	1746607	67158.5	52930.6	109.66	114506	34541	520	41	326741	5	5008	10424	185208	62	669200	830408	1412432	414694	32.2785	66	55
18	2019	150572	102708	52.82	40.5	56.823	27791	31609.6	207010	132306	34565	40425	46	821191	115276	212724	133081	493200	76350	20138	19039	36669.4	25407	7786	40881	26746	409471	1461410	1843609	67160.5	52923.6	116.84	114513	34541	588	46	344537	3	8097	11140	219365	60	669198	830414	1412433	420136	35.2785	66	53
18	2020	150811	102510	49.91	38.5	52.914	27793	31606.6	207003	133710	35020	40612	44	1062647	139465	175881	78203	747303	76353	20138	24560	36665.4	27415	8558	42680	26748	454373	1652503	2101410	67159.5	52928.6	117.28	114506	34542	123	46	395724	4	9772	11167	260435	35	669202	830414	1412427	605943	36.2785	49	51
18	2021	150809	102509	52.91	45.5	47.933	27796	31602.6	207007	133706	35024	40612	50	1147634	175493	202569	97188	769580	76347	20145	27175	36671.4	28940	9212	44078	26742	413927	1.84707e+06	2264407	67160.5	52922.6	124.01	114508	34540	119	45	409163	8	9620	12835	260427	39	669194	830411	1412435	600341	33.2785	53	45
18	2022	150806	102509	54.91	43.5	50.9	27792	31611.6	207003	133702	35025	40610	43	1288119	197560	242648	97191	847915	76351	20140	27168	36669.4	28940	9207	51314	26741	409042	2034663	2511353	67158.5	52928.6	122.01	114509	34543	125	50	409162	4	10682	12838	260427	49	669201	830416	1412434	600339	30.2785	50	49
19	2008	7839	7061	12	12	6	1132	31609.6	15390	11405	3016	4412	7	29878	6712	5613	777238	17268	134790	8001	8333	36666.4	23513.5	10027.3	811	1151	8584	3662	7809	67158.5	52923.6	70.3682	44989.4	35956.9	10	4	249971	2	2	8792	8694	10	2.85605e+06	6444	4831	6765	30.2785	87.4891	26.057
19	2009	8302	7320	5.7	10.4	13.7	1160	31609.6	15519	11381	3014	4408	2	34878	6873	9104	777235	18909	134784	8001	9065	36664.4	23516.5	10036.3	1008	1154	10680	3471	9490	67163.5	52930.6	74.3682	44991.4	35949.9	10	9	249975	2	6	10797	4065	4	2.85605e+06	11332	4825	6765	36.2785	86.4891	29.057
19	2010	8330	7716	9	6	5	1505	31602.6	15977	12595	3017	4410	6	35947	7137	9325	777235	19492	134789	8005	9796	36666.4	23509.5	10032.3	1179	1154	13879	2891	11033	67160.5	52926.6	75.3682	44993.4	35955.9	6	2	249976	7	7	11629	7672	4	2.85605e+06	6299	4823	6758	30.2785	91.4891	32.057
19	2011	8658	8033	10	7	6	1524	31609.6	16024	12572	3016	4407	6	36567	7145	9332	777238	20113	134790	8002	10524	36669.4	23517.5	10029.3	1327	1160	16573	3845	10495	67160.5	52929.6	73.3682	44995.4	35953.9	4	8	249971	6	9	10281	8816	9	2.85605e+06	20287	9855.25	6758	35.2785	89.4891	28.057
19	2012	9554	8828	5.1	6	7	1523	31611.6	12914	12913	3012	4408	11.5	41155.3	7189	12394	777231	23527.7	134785	8002	10521	36667.4	23513.5	10027.3	1563	1155	20965	4635	11163	67157.5	52922.6	73.3682	44993.4	35949.9	9	2.5	249974	1	9	11517	9472	6	2.85606e+06	13440	14893.5	6759	30.2785	90.4891	28.057
19	2013	10362	9377	9	10	9	1851	31610.6	16930	12556	3016	4408	7	45737.7	7415	11155	777233	26935.3	134786	8002	10524	36665.4	23512.5	10032.3	1749	1153	28787	5006	14521	67158.5	52925.6	75.3682	44991.4	35950.9	9	6	249977	7	10	12487	10206	13	2.85605e+06	6593	19920.8	6756	36.2785	94.4891	30.057
19	2014	10361	9376	8	14	7	1850	31606.6	17559	13864	3018	4413	3	50313	8001	11978	777237	30345	134787	8003	10521	36669.4	23511.5	10035.3	1964	1153	42520	8738.5	19166	67156.5	52925.6	76.3682	44991.4	35948.9	6	11	249969	7	7	13078	11007	8	2.85605e+06	24949	24956	6760	27.2785	89.4891	32.057
19	2015	10367	9376	7	9	11	1856	31602.6	17482	12050	3017	4413	6	59913	10897	13233	777238	35793	134784	10893	10525	36670.4	23511.5	10032.3	2130	1274	58716	12473	45368	67160.5	52926.6	70.3682	44991.4	35948.9	4	6	249975	4	4	13576	11928	4	2.85605e+06	30701	30710	6756	31.2785	89.4891	32.057
19	2016	10366	9377	12	5	5	1853	31605.6	16823	10642	3013	4406	9	67931	8926	14915	777229	44107	134784	8924	10520	36673.4	23515.5	10028.3	2652	1566	86641	16215.5	51647	67159.5	52926.6	68.3682	44989.4	35956.9	3	10	249977	6	5	14057	12698	5	2.85605e+06	49623	49623	6758	32.2785	94.4891	29.057
19	2017	10360	9377	7	6	12	1855	31608.6	17493	10080	3017	4415	11	75782	11977	16477	777231	47338	134784	11979	10518	36671.4	23509.5	10029.3	3060	1217	103687	19951	57934	67157.5	52923.6	76.3682	44995.4	35951.9	4	6	249973	2	3	14231	13770	681.167	2.85605e+06	67407	67403	6765	30.2785	85.4891	28.057
19	2018	10363	9377	13	8	13	1857	31608.6	18550	10891	3874	3779	5	84896	14176	19056	777233	51677	134789	14175	10518	36664.4	23517.5	10034.3	3672	2163	97263	23681.5	59230	67157.5	52930.6	71.3682	44997.4	35957.9	5	6	249970	2	8	15816	18514	1351.33	2.85605e+06	67404	67406	6758	35.2785	93.4891	33.057
19	2019	10360	9377	11	10	14.294	1854	31603.6	18685	12084	3481	3137	5	95842	15493	24133	777234	56241	134789	14178	10527	36671.4	23513.5	10034.3	4229	2169	149713	27417	50479	67163.5	52928.6	74.3682	44991.4	35949.9	7	6	249974	3	9	16537	15769	2024.5	2.85605e+06	67402	67406	6756	29.2785	90.4891	31.057
19	2020	10367	9379	10	8	12.337	1851	31610.6	18883	11687	3421	3790	9	110931	15002	24219	777232	71714	134783	14177	10520	36666.4	23511.5	10028.3	2797	2166	145328	53008	72915	67165.5	52925.6	72.3682	44997.4	35948.9	2	4	249977	7	5	18965	16891	2696.67	2.85605e+06	67407	67409	6756	35.2785	91.4891	34.057
19	2021	10365	9378	8	10	11.397	1848	31611.6	18885	11682	3424	3785	4	123560	16617	34669	777236	72286	134789	14183	10524	36664.4	23512.5	10033.3	2443	2163	149921	39424	81808	67160.5	52925.6	72.3682	44994.4	35954.9	6	4	249977	1	2	18973	16897	3372.83	2.85605e+06	67404	67406	6763	32.2785	86.4891	29.057
19	2022	10359	9380	6	13	6.5	1854	31604.6	18884	11682	3416	3786	11	124610	19104	25880	777235	79630	134788	14177	10527	36672.4	23509.5	10027.3	2854	2169	129405	39727	83164	67158.5	52927.6	69.3682	44995.4	35957.9	9	10	249969	1	7	18973	16898	4045	2.85605e+06	67402	67403	6761	35.2785	89.4891	31.057
20	2008	114418	71072	41	32	46	18536	18503	144146	98161	7221	9634	34	361219	96922	163595	140097	100720	53373	15382	9411	15237	18846	4219	19017	27051	59018	270260	90886	887	52924.6	87.21	29392	35809	2229	30	285037	9	17729	28764	153821	46	298143	89451	108062	112359	10.862	90	28
20	2009	117298	71082	45	34.5	48	15862	15867	144504	94912	3349	10808	33	465720	119455	227050	190246	119220	63434	29193	11972	20232	18852	4811	28219	40963	81125	338734	104507	1622	52930.6	89.17	29491	35805	2225	33	307592	6	19315	33888	186612	50	471236	228153	248203	139208	4.138	54	33
20	2010	116969	72323	47	33	46	14414	14418	147181	98820	2817	9906	41	533577	124546	278720	239977	130326	65519	33722	13633	20350	18850	5228	36992	48299	105058	402129	174393	2256	52927.6	92.86	29844	35814	2225	45	318380	7	21650	39598	195329	50	600393	319982	350893	164618	10.289	46	25
20	2011	123418	75002	41	34	49	14073	14101	148772	91208	2481	9919	42	659833	138468	366617	323705	154756	76277	36475	16876	22170	18847	5949	61112	59466	134360	464467	174399	4831	52923.6	93.35	30197	35812	2228	43	319335	4	22520	37483	213549	53	824746	439384	526502	195557	12.483	49	29
20	2012	125694	75004	43.8	32.7	47	13997	14107	85231	62400	22278	37808	54	774164	163500	431671	323703	183576	83908.3	42489	16877	22171	18853	6951.33	78449	78280.3	162349	562161	265753	4828	52921.6	88.7811	30200	35814	2234	50	322994	9	21920	37544	231765	39	1054148	399725	635074	195555	11.483	54	28
20	2013	123274	76062	41	31	49	14343	14109	155956	71234	42086	65704	58	888487	180705	495407	323700	212388	91543.7	48509	16873	22163	18847	7950.67	99350	97105.7	213917	648128	351829	4836	52926.6	96.2122	30195	35806	2229	53	324034	7	23681	40184	249988	59	1302306	486163	743642	195560	5.483	49	32
20	2014	123276	76058	43	39	48	14345	14108	155962	71235	61889	93596	27	1007756	196765	564740	323702	246261	99173	54529	16873	22169	18846	8942	106197	115919	222167	753646	423041	4827	52928.6	97.6433	30199	35811	2229	22	356517	9	18956	41018	268198	56	1519849	852207	852208	195564	8.483	52	32
20	2015	123272	76064	49	35	51	14347	14105	155956	71238	63648	98269	30	1118900	203219	622649	323703	293052	106077	54933	16875	22170	20770	9989	118869	89079	249948	868880	437882	4827	52925.6	95.0744	30197	49302	2403	30	330184	2	22194	42102	286418	88	1930806	1014884	1014891	195560	6.483	47	30
20	2016	123275	76064	52	38	50	14344	14106	155960	71231	62214	104440	36	1191558	215725	633857	323705	341984	111240	59129	16871	22167	22744	11071	134566	100660	286803	979490	520111	4829	52922.6	95.5056	30200	64869	2442	35	318865	1	22919	43956	304632	94	2120411	1202057	1202053	195555	12.483	54	25
20	2017	123274	76058	48	40	52	14346	14108	155963	71229	65910	112740	30	1312000	241019	640642	323702	430346	118924	55680	16875	22168	24633	12133	133474	91095	289352	1098137	649702	4828	52925.6	90.9367	30194	58574	2478	37	328308	7	23033	42568	322845	101	2291459	1394644	1394643	195560	4.483	48	26
20	2018	123280	76062	52	34	51	14343	14109	155957	71238	63283	114116	35	1354901	200333	573125	323705	581455	114040	41892	16872	22171	26914	13290	130659	85226	324763	1210674	825109	4835	52921.6	91.3678	30198	62454	2448	33	351329	9	19764	42996.7	341070	101	2291459	1394642	1394646	195555	12.483	47	25
20	2019	123278	76061	45	39	51.145	14347	14102	155961	71230	63950	117597	40	1474079	190000	606946	323708	677153	114048	41887	16877	22166	29207	14606	126519	78233	372174	1305756	942015	4827	52930.6	93.7989	30194	62452	555	40	374354	8	20233	43430.3	359284	112	2291460	1394644	1394643	195559	5.483	49	28
20	2020	123276	76055	52	37	43.25	14344	14109	155956	71233	66453	99355	39	1561624	195465	700016	323706	666161	114042	41889	16869	22172	31750	16032	120522	79890	380046	1481806	1155794	4829	52921.6	101.23	30198	62452	2670	36	397382	1	20354	43849	377495	114	2291456	1394643	1394640	195559	4.483	53	25
20	2021	123278	76060	48	37	51.839	14345	14104	155959	71230	66453	99352	33	1636891	214688	715145	323706	707075	114042	41885	16870	22164	31750	16033	122260	79891	398837	1714603	1408406	4832	52925.6	93.23	30197	62460	2673	38	397378	8	20381	43854	377503	126	2291458	1394647	1394642	195560	8.483	47	34
20	2022	123280	76059	44	31	48.8	14343	14106	155961	71235	66449	99356	33	1923090	226418	873805	323709	822881	114040	41888	16877	22163	31750	16033	125226	79887	413889	1942854	1796526	4832	52928.6	93.23	30200	62456	2675	34	397380	1	21378	43854	377496	126	2291464	1394647	1394647	195560	13.483	48	30
21	2008	117773	89053	47	43	48.18	13953	13989	161737	84473	83333	52747	75	460321	125959	200044	305578	134332	174791	31477	11463	15356	17710	5005	12011	24628	39741	408535	99662	1738	3007	60.22	32558	28810	336	73	248377	517	17254	19224	185647	63	400303	243935	333265	208188	1.5	101	16
21	2009	121558	89084	46.7	40.1	46.66	14067	13914	162507	83823	83331	52746	72	527490	142533	242551	305584	157338	174795	31477	13058	18800	17710	5500	14571	24627	50542	518973	93427	1733	3002	57.94	32892	28808	330	71	263615	730	18223	19967	212114	73	578201	340326	390089	258248	6.266	99	20
21	2010	127015	89671	44	44	49.23	13551	13469	209873	101826	83335	52747	67	608106	152545	274586	305582	180977	174796	31475	14718	20469	17706	6025	17077	24626	58933	558670	156699	1735	3001	57.37	32884	28807	334	73	271712	685	18594	21580	222219	73	652113	458607	528950	308882	10.05	105	18
21	2011	134990	88924	47	38	46.98	13052	13101	208339	101088	83330	52744	67	707973	164514	329895	305580	213583	174796	31478	18326	25116	17710	6737	20493	24626	73243	641885	214549	1733	3007	63.73	33718	28808	335	72	280966	703	19260	22896	258090	85	1056660	592218	687844	372518	13.2025	95	21
21	2012	135018	88611	47.1	37.9	47.1	13685	13108	208168	101056	83336	52746	71	836131	199396	397035	347589	239710	174791	31476	18325	26480	17710	8030	25143	24631	89556	753197	269786	1734	3003	60.09	33716	28805	333	76	283028	713	19870	23678	293965	73	1409178	673913	759721	438459	10.355	94	12
21	2013	144365	88670	48	39	47.3	15478	13109	208261	100398	83327	52747	74	926862	207100	450303	389603	269463	174795	31481	18322	27378	17702	9285	30204	24631	102095	904480	322254	1733	3006	63.04	33715	28810	328	70	279512	724	20373	23154	303044	72	1612355	878782	964682	504595	19.869	96	20
21	2014	149397	89340	43	39	45.88	15478	13110	210840	98774	83333	52752	75	971643	209459	466338	431610	295863	174797	31474	18322	28848	17704	11716	35497	24625	113331	1031961	375021	1738	3004	66.8	33719	28810	330	67	273734	643	20382	22417	314502	84	1820175	884836	970836	576695	16.083	94	16
21	2015	149395	89281	43	39	43.8	15480	13107	209421	97345	88761	47961	67	1017288	204543	487050	443679	325701	168515	32272	18323	31022	18807	12793	40082	29885	121103	1212091	446503	1548	2009	66.92	33716	31342	333	75	266412	524	21024	22562	309350	75	2080583	1081187	1092016	657271	49.588	94	18
21	2016	149399	89666	44	35	42.8	15480	13109	208173	97090	88951	47978	77	1091508	167659	561679	516755	362188	131150	34889	18320	31022	20406	13981	51517	39772	167884	1377963	533141	1233	1011	66.86	33716	31342	335	75	264267	392	21707	22165	291147	86	2075831	1006306	1017339	719897	45.588	91	11
21	2017	149404	91683	45.71	36.5	51.71	15479	13109	209837	97340	88548	47759	56	1211376	175417	646608	599147	389359	136940	36460	18324	31020	22309	15253	56955	83184	174431	1500327	629394	1098	13	66.94	33714	36299	335	58	268201	421	22108	21412	303883	81	1959781	1173124	1185834	791119	51.588	95	18
21	2018	149404	92640	42.15	40.5	40.15	15478	13107	212684	98426	87666	47578	56	1096423	182038	442469	599139	471923	152838	26433	18323	31021	24382	16660	62731	98214	199980	1660001	529175	896	4	65.35	33721	37291	265	54	262919	33	15779	14608	320462	91	1959783	1173125	1185829	791117	46.588	96	19
21	2019	149403	93527	49.1	36.5	42.095	15484	13105	202975	112033	91809	47070	56	1031244	184950	311824	599147	534496	152835	26433	18319	31027	26790	18172	72452	98210	215582	1815282	915505	900	5	62.17	33720	37292	187	63	250712	20	16000	15227	325170	91	1959782	1173125	1185833	791113	47.588	90	18
21	2020	149397	93799	49.2	38.5	48.162	15481	13110	203407	111792	90109	48522	66	1024324	201553	219944	599143	602847	152838	26438	18324	31027	29634	19882	82307	98214	259708	1987983	1133769	896	10	62.75	33714	38816	130.667	62	258485	15	14258	13633	352132	82	1959778	1173121	1185828	791113	51.588	94	19
21	2021	149399	93804	42.2	43.5	42.446	15479	13102	203413	111796	90107	48525	66	1068818	227509	211083	599145	630238	152837	26433	18326	31019	29630	19879	91040	98208	269626	2328314	1428655	896	6	59.75	33719	38816	78.3333	62	258481	5	14237	13631	352126	82	1959782	1173125	1185833	791111	49.588	91	10
21	2022	149399	93802	48.2	44.5	42.4	15483	13107	203406	111792	90105	48522	58	1221739	252598	293594	599146	675572	152836	26440	18317	31024	29631	19885	100272	98212	293358	2645822	1646046	897	5	59.75	33715	38810	30	61	258483	10	13640	13626	352124	86	1959785	1173119	1185832	791118	49.588	98	16
22	2008	275003	231605	105	89	102.2	25205	33587	421001	322302	51501	107207	45	535560	186996	136465	109732	212108	147205	154958	6136	16967	7953	2216	16056	92644	88519	466952	180158	67163.5	52928.6	107.3	40686	21505	592	45	273648	1	34660	69756	292952	92	275511	147778	185904	288279	6.588	166	57
22	2009	277001	233901	102.3	95.2	105.8	26275	32179	432603	325604	51510	107210	60	633296	221334	172927	143436	239044	147202	154960	7232	20144	7950	2440	18299	92640	111167	565838	174629	67157.5	52922.6	85.46	40679	21504	594	67	228616	3	24732	74550	446066	104	361451	155416	282012	339631	3.65	146	54
22	2010	279006	235109	104	97	105.3	28378	34564	439205	328001	51506	107203	61	750571	214938	246702	216402	288941	147202	154958	8530	21363	8583	2494	21640	92647	153037	654333	240185	67161.5	52924.6	91.58	35532	21505	587	64	249045	5	35829	74412	336901	130	467826	221779	357881	411215	8.784	135	50
22	2011	286303	235404	103	88	106.8	36220	34504	440601	343807	51510	107203	67	885045	231457	318831	281381	334770	147208	154960	9927	24037	9587	2672	27182	92642	172082	761162	300651	67163.5	52929.6	97.94	35535	21508	585	69	250847	6	28189	77579	361846	132	674291	298401	338854	423775	9.045	130	58
22	2012	305302	233106	105.7	89.3	96.09	33454	31207	438410	338502	51504	107205	65	1117240	281633	443680	395572	391948	147202	154962	12380	29010	10943	3158	36825	92642	221966	916047	366288	67161.5	52925.6	90.81	35535	21502	586	72	238301	9	30255	75992	450976	98	933574	516916	622541	500058	12.08	122	49
22	2013	307410	234502	109	88	106.74	35412	33003	441401	338003	51504	107201	72	1322540	316378	550996	526960	455182	147206	154966	14572	30553	12380	3536	45680	92641	270309	1096734	395494	67162.5	52923.6	92.38	35537	21504	588	69	242157	4	36668	81412	494233	106	927694	683176	906240	576065	12.809	62	49
22	2014	307409	234506	107	97	108.4	35418	27803	441408	338009	51505	107201	77	1464851	349324	593695	566058	521839	147207	154965	16074	36065	11975	5724	105394	92642	320918	1273861	533869	67161.5	52927.6	101.25	35539	21504	589	80	237022	9	39045	82270	548566	117	1217354	1189933	1189930	653839	16.856	73	49
22	2015	307402	234502	110	95	108.58	35410	28108	441407	338010	60001	152810	85	1628414	371117	645534	566064	611773	167105	160160	17841	41954	13100	6204	61918	91405	386758	1463016	615538	67165.5	52925.6	109.88	35533	21860	584	77	243191	8	41532	86029	593181	121	1377705	1134441	1134448	799848	16.244	79	52
22	2016	307404	234506	104	89	110	35412	26703	441409	338006	65293	155756	88	1750212	401987	648828	566061	699415	189407	167668	19182	53061	14310	6798	66537	97208	470143	1700532	734212	67165.5	52929.6	108.71	35535	22760	566	85	245134	4	42757	86048	653294	113	1413123	1351128	1351120	898108	13.668	80	55
22	2017	307407	234504	93.38	93	111	35411	29009	441409	338005	67356	161856	82	1962663	439704	722470	566065	800499	203570	188032	21505	62640	15699	7425	67481	102489	538285	1929958	883985	67165.5	52924.6	113.3	35531	23139	568	84	238271	7	42954	85334	726365	127	1577054	1468330	1468331	1004245	15.534	73	55
22	2018	307402	234510	92.26	97	106	35419	24203	441404	338005	95054	123149	84	2144239	368206	769119	566064	1006913	208160	115631	24147	67953	17036	8148	68868	118494	566010	2212246	1102299	67165.5	52921.6	102.56	35533	27737	567	87	229211	1	37810	85331	674606	133	1577053	1692116	1468332	1109164	23.291	74	51
22	2019	307404	234508	89.97	96	103.856	35415	28010	441406	338008	97471	125190	92	2334582	380572	788514	566064	1165510	208152	115631	27116	70119	18400	9001	75163	118494	647492	2478509	1442830	67160.5	52926.6	100.47	35531	27742	374	90	236024	6	38649	85333	702645	137	1577053	1692117	1468333	1115545	21.291	75	51
22	2020	307410	234508	90.1	93	106.814	35419	31704	441407	338009	100595	133454	92	2321790	446098	768866	566065	1106835	208159	115630	26992	70348	20004	9891	161745	118490	643183	2675026	1594609	67164.5	52923.6	103.5	35531	27738	712	83	233355	3	38627	85337	812430	135	1577052	1692110	1468331	879962	17.291	75	48
22	2021	307410	234506	80.08	96	104.323	35419	31701	441406	338006	100587	133455	90	2401238	511791	795892	566060	1093554	208157	115630	30489	70341	21122	10889	88496	118493	677050	2919376	1933412	67165.5	52930.6	110.42	35535	27740	711	85	239649	10	42210	85334	812431	170	1577051	1692113	1468330	856207	15.291	84	49
22	2022	307410	234505	84.08	92	106.2	35413	31701	441404	338004	100593	133450	86	2609142	522741	898427	566057	1187991	208159	115626	30481	70341	21121	10889	95694	118489	656502	3261636	2349106	67160.5	52924.6	107.42	35539	27734	715	84	239652	7	42567	85331	812422	189	1577051	1692116	1468327	856205	22.291	77	49
23	2008	155008	119607	54	43	46.25	38902	38203	234904	79210	118108	92506	37	1220002	121709	615606	543404	482703	171636	10856	26842	28733	18554	9170	62365	231323	88805	460340	696057	86437	10310	46.51	24791	17961	1872	34	148018	14	8537	10947	192206	450	1854345	145915	448875	428140	15.76	93.4891	30.057
23	2009	156094	121003	55.5	42.6	55.51	41641	41647	230506	71403	120302	103710	33	1424006	136510	720201	636404	567303	171635	10862	31388	31437	20433	10344	82760	231330	124120	612404	868387	112227	10225	46.52	24796	17969	1871	38	153122	12	7052	9113	264725	553	2232233	172972	571176	512913	18.45	92.4891	29.057
23	2010	155681	121304	52	43	50.71	47335	44790	234702	68406	124306	103910	35	1595209	181303	772701	672803	641306	171632	10864	34876	33230	22821.5	11329	105433	231326	172502	811230	1458764	111410	11205	43.91	24799	17965	1869	40	155029	13	7621	9139	275072	571	2599863	200028	692509	595208	11.27	93.4891	26.057
23	2011	155107	119905	47	40	52.77	48409	48402	237706	66710	121002	103710	38	1901301	216906	960210	869408	724210	171636	10864	41569	36264	25206	12844	139270	231324	219322	970946	1961186	159266	11009	49.95	24798	17964	1868	37	151581	10	7002	9337	322714	591	3252464	241611	826548	702515	23.34	85.4891	27.057
23	2012	154842	118507	47	47.3	46.97	53689	48407	238401	66310	121510	103706	40	2220502	237205	1082205	982907	901106	171638	10862	48420	36260	28685	14157	166634	231325	252639	1219409	2511360	183955	10058	42.88	24797	17961	1872	43	149349	10	7075	9386	354547	350	3454330	325511	962955	821708	28.58	86.4891	31.057
23	2013	153613	116805	54	40	52.95	53872	48406	242305	55701	121503	103702	39	2460005	253401	1190202	1086601	1016410	171632	10863	53529	36264	37971	21564	210827	231324	292245	1440504	3013752	201278	13612	47.31	24800	17969	1870	40	149388	17	6880	9776	379320	354	3796514	1108274	1099370	947510	23.85	92.4891	31.057
23	2014	153605	116810	55	42	56.18	56908	48405	242308	55704	131508	103710	46	2654309	256208	1296802	1187007	1101308	171637	10855	54325	36262	35291	17626	247051	231328	332475	1667688	3491607	220320	15939	51.04	24799	17962	1873	40	151432	18	6601	10694	383692	375	4495498	1235773	1235781	1014605	35.73	93.4891	33.057
23	2015	153579	116808	47	47	53.38	62505	48406	242307	55708	140204	105201	38	2845001	256904	1372808	1249608	1215304	173899	10346	61474	36269	37973	21568	294852	503774	407775	1809519	3842913	247048	14254	34.79	24800	16125	433	43	112823	8	3296	10693	388936	392	4947635	1452649	1452656	1125906	36.03	88.4891	28.057
23	2016	153540	116809	55	47	47.41	62109	48401	242310	55702	140724	109714	43	3030403	261702	1400706	1280709	1368004	174385	9909	65316	36262	41138	23565	329605	297655	476620	2025686	4081523	256296	15079	35.73	24800	17242	910	46	109174	8	2103	9886	394600	395	5163779	1643196	1643189	1266805	31.19	88.4891	31.057
23	2017	153342	116808	50.61	42	48.61	66209	48408	242306	55701	141306	114607	42	3303107	269701	1489410	1380706	1544106	184837	9766	69075	36267	44361	25487	358515	317065	571940	2372746	4298170	275802	18236	31.41	24798	16585	995	39	98760	14	1836	9281	407573	405	5338053	1867124	1867119	1411103	33.28	91.4891	31.057
23	2018	153320	116803	53.49	49	53.85	66204	48407	242306	55710	142104	118803	38	3635210	259906	1627707	1496502	1747606	174003	8354	76024	36262	48241	27910	395211	349548	620041	2639499	4988448	314954	17103	30.34	24791	16119	1156	35	73704	6	1396	5314	400867	420	5572709	1867120	1867119	1566308	32.28	91.4891	33.057
23	2019	153929	116807	53.07	46	50.066	66206	48408	242307	55701	141703	123405	32	4043254	263789	1782983	1649610	1996502	174002	8355	82917	36269	52623	30546	469218	349544	743046	2947084	6304774	374888	20151	29.26	24798	16115	9268	37	80353	16	1645	9857	401606	437	6034110	1867125	1867128	1714305	30.28	85.4891	28.057
23	2020	154582	116806	52.22	46	52.218	66206	48401	242310	55704	155801	136210	29	4695873	277197	2118314	1930602	2300370	174006	8354	95066	36264	56963	33491	535637	349545	875672	3275975	7604878	374891	31040	35.78	24797	16115	2788	32	80534	9	3927	7026	421380	469	6334004	1867122	1867121	1864706	33.28	86.4891	29.057
23	2021	154581	116806	57.32	46	54.324	66207	48405	242304	55703	155802	136204	34	4870005	280001	2160005	1970008	2430009	174006	8351	83844	36262	59527	35704	597609	349545	862208	3842205	9249707	374888	31044	35.28	24799	16122	2819	29	81474	13	4170	6603	421379	525	7494406	1867127	1867121	1956206	34.28	92.4891	25.057
23	2022	154579	116809	56.32	43	55.4	66210	48405	242305	55707	155803	136210	27	5663304	278726	2742422	1970003	2642171	174008	8349	83844	36263	59528	35704	658295	349546	886697	4427799	10982850	374893	31040	33.28	24795	16121	2832	34	81471	2	4406	6596	421379	541	7494409	1867127	1867123	1956205	38.28	92.4891	30.057
24	2008	147599	101035	65.38	55.8	89.5	34702.4	31607.6	336801	109667	81209	115201	29	429239	259154	89854	48992	80239	134783	60663.6	5746	18115	12241	10031.3	3142	116239	61337	303775	69903	152	224	70.3682	43927	35955.9	1569.98	26	415310	4392.5	31269	37223.1	429931	36	73474	94639	170522	114769	5.222	142	42
24	2009	147595	101034	68.38	51.8	86.2	34706.4	31604.6	356708	109670	85009	117002	34	504304	278084	131260	73553	94967	134789	60665.6	6777	21996	12244	10027.3	5243	116244	89740	345371	77596	412	105	68.3682	43567	35949.9	1577.98	31	415311	4387.5	31262	37226.1	484609	37	140713	156021	266837	139342	5.46	94	38
24	2010	147593	101032	67.38	53.8	82.8	34702.4	31606.6	361904	109666	90402	130610	36	521527	268111	120810	77437	132614	134788	60662.6	7004	21992	12246	10036.3	7593	116239	109602	345376	125609	638	106.25	70.3682	43532	35954.9	1575.98	35	415316	4394.5	31264	37223.1	435204	35	218616	239890	436927	164341	7.708	89	39
24	2011	147596	101037	69.38	58.8	86.4	34704.4	31610.6	363907	109663	98907	132706	32	611616	292601	160322	108273	158704	134789	60671.6	8838	21996	12250	10032.3	11644	116239	133108	345376	140264	1512	106.5	75.3682	43351	35953.9	1578.98	37	415311	4388.5	31268	37229.1	474458	42	301119	357065	543428	197356	4.471	56	31
24	2012	147597	101037	71.38	57.8	88.8	34706.4	31608.6	369602	109661	121405	131904	39	743885	380564	179086	114424	184247	134791	60663.6	11613	21999	12242	10033.3	18068	116242	165760	345374	214639	2613	101.75	71.3682	43144	35954.9	1573.98	38	415315	4388.5	31265	37226.1	629622	42	391314	357064	564529	232953	4.232	56	39
24	2013	147594	101037	72.38	54.8	86.6	34709.4	31602.6	377910	109664	116804	135609	31	854883	406654	239561	150428	208688	134788	60667.6	13301	21991	12250	10035.3	22809	116246	195773	345369	301805	3367	105	69.3682	42988	35948.9	1573.98	32	415312	4394.5	31268	37229.1	671622	44	374480	357059	702096	269906	2.382	55	38
24	2014	147598	101037	70.38	56.8	90.4	34710.4	31610.6	388409	109664	118703	129602	38	902153	383618	279952	172173	238592	134790	60662.6	14024	21994	12249	10036.3	29520	116243	230660	345371	385645	3767	204	71.3682	42994	35955.9	1571.98	40	415316	4388.5	31262	37222.1	624682	35	418066	357066	871695	308627	7.044	50	38
24	2015	147596	101031	73.56	58.9	90.7	34702.4	31611.6	391206	109668	120704	145010	34	1000870	382506	328641	172176	289733	134791	60663.6	15534	21994	12246	10034.3	33619	116243	211386	345376	476275	4293	117	68.3682	43016	35949.9	1576.98	36	415314	4391.5	31267	37225.1	661933	45	511185	357059	1016362	436018	4.874	65	36
24	2016	147601	101040	72.57	52.9	84.7	34707.4	31610.6	392503	109664	119009	151402	32	1152401	401900	422901	172170	327621	134783	60663.6	17852	21995	12241	10032.3	45401	116245	256630	345378	580989	4335	18	70.3682	76108	35952.9	1577.98	33	425478	4394.5	31269	37231.1	412911	44	369646	357059	1156562	492969	10.616	50	37
24	2017	147598	101034	66.6	49.8	89.7	34711.4	31608.6	392508	109668	127801	155305	41	1304212	368316	548219	172172	387552	134789	60668.6	20195	21990	12244	10036.3	54890	116238	284127	345371	677009	4330	99	69.3682	76199	35956.9	1574.98	40	431445	4395.5	31203	37222.1	378589	52	520422	357061	1295710	559019	12.497	52	31
24	2018	147600	101034	66.2	48	83.7	34705.4	31611.6	392501	109665	130103	155909	32	1482504	380708	583439	172169	518365	134786	60663.6	23025	21994	12243	10030.3	61727	116240	318133	345370	805593	4336	1011	76.3682	76089	35954.9	1573.98	35	395447	4391.5	43277	37231.1	392188	48	688573	357060	1460866	633410	13.983	46	34
24	2019	147592	101036	69.3	45.6	81.7	34711.4	31608.6	392505	109665	72306	69103	33	1674504	400226	681688	172172	592605	134792	60668.6	26068	21993	12245	10030.3	71044	116239	350175	345375	895281	4335	1012	74.3682	76177	35951.9	1571.98	32	396720	4395.5	43328	37222.1	392195	56	854024	357065	1460868	699373	12.814	43	34
24	2020	147598	101037	71.8	44.9	82.7	34711.4	31611.6	392504	109666	72304	69106	37	1880214	384537	935494	172176	560202	134787	60666.6	29356	21992	12243	10034.3	78991	116246	392660	345378	895289	4329	1011	76.3682	76181	35949.9	1578.98	36	396987	4391.5	44222	37228.1	392187	62	940689	357065	1460869	475712	10.201	48	31
24	2021	147598	101038	69.8	45.9	83.7	34703.4	31607.6	392508	109662	72302	69102	38	2031071	450926	1010036	172171	570125	134784	60662.6	29364	21995	12243	10028.3	95582	116238	406093	345375	895289	4338	1006	70.3682	76184	35952.9	1570.98	37	396984	4391.5	45588	37230.1	392188	67	940689	357060	1460874	475714	17.201	49	27
24	2022	147592	101031	67.8	46.9	83.7	34703.4	31607.6	392503	109670	72302	69105	33	2031071	450928	1010030	172177	570126	134786	60668.6	29365	21997	12249	10031.3	95582	116239	406090	345371	895286	4333	1010	69.3682	76180	35949.9	1570.98	40	396980	4392.5	45586	37223.1	392189	73	940688	357067	1460871	475712	10.201	43	31
25	2008	103105	97740	50	41	47	11522	12510	245041	158932	59305	95859	26	220090	57088	87157	122804	75847	72032	32988	5064	17091	18393	2163	11206	28602	35993	117978	72584	67165.5	52926.6	77.3682	20463	224	195	26	184198	9	5977	25539	92330	30	163594	55609	73077	34718	36.2785	175	31
25	2009	119539	95689	45.4	49.4	52.4	11828	12216	256646	178420	59307	95861	31	280019	68907	119041	122807	92083	72033	32990	6543	19168	18400	2533	14102	28603	74255	145906	84410	67157.5	52921.6	71.3682	20463	217	194	27	187682	4	4534	21501	106835	44	198367	97110	121024	39534	33.2785	172	38
25	2010	119552	102393	53	44	47	12825	11500	271846	194940	59303	95856	25	313551	71149	101126	122805	141287	72033	32990	7317	24428	18396	2843	17208	28610	75588	176295	103901	67164.5	52929.6	73.3682	20655	226	193	30	190432	1	4195	23628	116551	43	173581	34289	98625	49138	27.2785	172	39
25	2011	120009	102921	56	47	49	15856	10803	274408	195851	59306	95857	25	380606	85608	135252	122805	159747	72032	32991	10439	28209	18400	3338	26083	28603	121199	225274	121818	67162.5	52923.6	68.3682	20650	226	196	29	171947	8	798	23945	132605	30	268624	225002	149894	54795	29.2785	164	34
25	2012	120006	103236	56	42	53.32	16231	10805	297482	179764	59303	95857	27	415586	92439	139204	120005	183949	72035	32994	11639	28217	18392	3884	23810	28604	51547	274306	148488	67164.5	52925.6	77.3682	20708	218	194	31	110606	5	4278	24042	149101	31	329262	280002	222964	63270	33.2785	160	35
25	2013	141236	104208	54	46	50.66	21003	10810	308650	189204	59303	95857	39	541008	113279	204805	180803	222902	72032	32985	15114	28217	18394	4597	44122	28609	165650	329325	191148	67165.5	52922.6	70.3682	20702	217	197	36	153178	6	4491	25359	177305	47	436593	410592	410598	73014	30.2785	149	31
25	2014	141231	104208	48	44	47.67	21003	10802	322306	189198	59307	95858	44	637101	131686	235698	204306	267301	72032	32990	17741	28217	18397	5349	46990	28610	178507	382332	256757	67163.5	52926.6	72.3682	20710	217	196	42	166703	2	4408	30470	210309	46	492853	529953	549955	83373	27.2785	155	37
25	2015	141231	104217	48	50	54.15	21003	10802	319103	189205	56899	80265	48	730508	161709	248772	210407	320006	97132	45689	20319	28209	20020	6091	59597	42871	233639	440422	317411	67159.5	52930.6	68.3682	20710	218	210	44	190409	5	5114	27199	280207	57	637005	719890	719884	102741	27.2785	55	33
25	2016	141229	104215	49	49	49.47	21006	10808	309504	189201	59818	86743	45	881934	246752	275135	227204	360061	135850	62476	24506	28217	22204	6095	297286	54358	297281	494800	526431	67165.5	52930.6	68.3682	20706	222	344	44	195328	1	5565	27351	246710	54	627703	925053	925058	115104	35.2785	63	30
25	2017	141230	104217	46.3	46	53.19	21005	10804	310308	189202	55005	147501	48	1035867	269739	300965	245805	465172	157893	76036	28648	28212	24357	7425	175916	58605	348908	582301	755971	67161.5	52922.6	72.3682	20704	220	368	49	201736	6	7071	25957	289403	55	722522	742920	742924	130108	30.2785	56	30
25	2018	141231	104208	37.35	48	55.53	21001	10809	310509	189201	62610	152606	46	1187279	288484	345117	279308	553684	170847	78443	32686	28208	26724	8132	355395	77267	355391	744902	1063888	67157.5	52922.6	68.3682	20704	6674	1050	41	201737	8	16864	25957	308806	59	722529	742925	742924	147105	33.2785	61	34
25	2019	141231	104213	37.5	49	51.274	21004	10807	290483	189200	69484	161638	48	1294938	301540	380327	302310	613104	170848	78451	35553	28216	29311	8999	354950	77269	406561	850837	1237096	67165.5	52929.6	71.3682	20704	6676	2505	46	201732	4	7358	25963	323801	78	722527	742920	742920	147102	31.2785	60	36
25	2020	141230	104210	44.83	44	55.394	21003	10806	290702	189202	42145	145964	49	1385286	321853	507199	394101	556230	170852	78446	37786	28210	32066	9991	115070	77271	436873	891252	1495344	67157.5	52925.6	72.3682	20708	6674	840	50	201739	7	9080	25965	342208	76	722520	742921	742928	147103	29.2785	64	27
25	2021	141236	104210	40.83	47	56.65	21001	10809	290708	189198	42144	145957	41	1470439	357770	518712	392708	593970	170844	78449	39316	28212	33893	10841	137973	77270	461627	998293	1672550	67158.5	52921.6	76.3682	20708	6676	1667	48	201738	4	6594	25958	342209	78	722520	742928	742925	147104	30.2785	66	33
25	2022	141231	104213	40.83	45	58.8	21003	10806	290704	189201	42139	145961	47	1639448	381413	614769	392705	643281	170848	78445	39320	28215	33889	10842	159726	77266	460683	1107011	1894248	67157.5	52928.6	75.3682	20708	6672	1936	43	201735	2	6383	25960	342208	70	722523	742922	742928	147110	31.2785	59	34
26	2008	186404	118901	65	56	64.2	48622	110208	229830	98060	34102	27163	30	526308	153129	144299	126801	228902	127374	168010	9459	11729	11075	3819	15402	9405	60306	365324	258599	1803	2464	70.3682	32629	28373	2083	28	352620	897	18681	62690	452408	99	292939	152265	258069	271278	7.953	70	32
26	2009	185263	119002	67.9	52.9	63.92	51286	132908	234037	92242	34105	27162	28	639903	177969	191900	166901	283014	127371	168007	11681	15168	11081	4564	18885	12009	80601	454428	319672	1806	2464	71.3682	33380	28377	2074	33	353093	1005	17706	78723	325805	133	417827	233368	380136	353201	12.249	69	33
26	2010	200769	115420	70	53	68.21	56410	34673	241561	93190	34110	27164	32	736207	198967	234535	205304	302759	127369	168009	13423	17708	12090	5038	22105	13003	131683	547835	384441	1809	2470	73.3682	33567	28373	2079	35	367729	1038	21428	79135	353008	148	530623	352165	489252	407468	14.645	62	35
26	2011	205147	114013	65	58	74.64	58649	41608	269386	121537	34104	27158	30	925209	235973	327434	294310	361856	127367	168006	16435	20008	13307	5881	28027	17110	151866	660444	456522	2715	2660	71.3682	33554	28375	2079	30	370419	800	21172	84415	353006	165	972388	508481	715877	488794	16.4815	63	29
26	2012	205249	117940	64.4	52.9	72.69	58646	41610	269384	122032	34104	27165	33	1080309	264028	423955	383610	392404	127366	168009	19165.5	20007	15313	6965	41611	29405	184423	822967	483928	3595	3136	72.3682	33825	28369	2083	39	323601	967	18401	76201	353005	59	1266380	861317	915853	583598	20.318	65	26
26	2013	202413	118710	73	54	67.53	59850	41601	281741	97513	34109	27158	39	1253309	304827	495310	442001	453202	127366	168004	21897	20009	17374	7917	56006	41308	215542	996016	568014	4346	3712	69.3682	31988	28377	2080	36	333240	1038	18946	125593	353009	72	1556632	867307	1224254	677932	19.545	62	34
26	2014	202417	118710	72	57	70.76	59844	41607	281735	97511	34110	27158	61	1447905	324066	588017	442003	535803	127374	168007	25204	20010	19233	10415	72898	51417	222751	1181791	743354	5266	3712	71.3682	33330	28374	2075	59	338202	1075	20212	128429	353001	87	1758655	1203332	1543901	783694	21.6	64	31
26	2015	202413	118711	72	49	66.32	59844	41605	281734	97513	112318	106224	41	1572609	334924	645687	442001	613999	124013	179767	27273	20004	23053	11737	87505	62552	254216	1388643	972208	6117	3712	73.3682	33322	43604	2416	39	346004	891	20048	129769	353005	109	2010751	1631909	1631904	895003	21.775	58	35
26	2016	202417	118710	67	49	69.23	59850	41604	281739	97512	116546	110566	40	1722204	351743	704874	442005	665561	125348	194145	29787	20009	25371	12797	102702	71979	272928	1591006	1165702	7175	3708	69.3682	33623	43901	2702	44	351008	760	20178	130611	353009	110	2200972	2262599	2262610	994706	18.775	67	26
26	2017	202418	118704	61.2	51	71.04	59844	41603	281735	97511	126557	122827	39	1880706	377098	765746	442004	737870	132426	211309	32324	20003	27535	13669	107611	72146	279231	1804094	1250659	7944	3709	68.3682	33630	44162	2445	36	324409	581	20588	116854	353002	121	2500297	2421580	2421609	1117046	19.775	66	34
26	2018	202418	118706	68.33	58	71.71	59845	41609	281740	97509	228924	123539	38	2132104	343842	894745	442001	843252	166893	131738	32318	20001	29898	14846	111136	122178	283114	1800720	1251752	7948	3711	77.3682	64830	44804	4875	41	442405	986	18767	116856	353010	114	2500292	2421584	2421603	1241008	22.775	61	32
26	2019	202418	118705	65.39	58	70.914	59843	41609	281740	97509	227903	124058	42	2293199	344265	1009739	442006	939208	166891	131740	32321	20007	32241	16082	111040	122182	265309	1795254	1314745	7948	3706	70.3682	64907	44799	1974	42	454105	1205	19185	116859	353005	115	2500297	2421584	2421610	1362406	14.775	66	27
26	2020	202418	118703	63.4	50	72.872	59842	41603	281736	97513	227546	125334	41	2606996	371891	1069719	442008	1165398	166898	131737	32316	20002	35207	17618	116221	122180	273316	2032780	1671858	7954	3706	69.3682	64902	44799	9847	37	434190	1160	19812	116853	353002	114	2500297	2421575	2421602	1530403	21.775	62	35
26	2021	202422	118705	53.84	49	62.5	59844	41608	281741	97508	227544	125337	35	2454444	410110	868807	442005	1175509	166889	131739	32318	20010	34977	17136	119045	122179	300134	2269747	1893354	7951	3709	68.3682	64901	44799	9880	34	437886	886	25176	116851	353006	109	2500299	2421581	2421602	1177106	22.775	67	26
26	2022	202419	118704	59.84	58	64.9	59849	41605	281742	97514	227545	125335	35	2883200	455398	1054569	442010	1373245	166890	131742	32321	20007	34974	17139	115309	122179	438002	3064328	2082314	7957	3713	71.3682	64903	44801	11308	37	437886	950	26651	116853	353010	96	2500300	2421576	2421602	1177109	16.775	64	27
27	2008	56404	12001	33.44	9.1	29.085	34703.4	31608.6	21803	7502	67608.3	73491.8	3	358088	2523	165178	128171	190405	134786	60663.6	16105	36670.4	27236	5436	20018	116240	34547	809632	1.50142e+06	67158.5	52923.6	5.41	304	35956.9	1576.98	9	249974	4392.5	13490.1	441	4273	547.024	2.85605e+06	450587	895591	182137	29.2785	24	14
27	2009	58003	12009	24.55	5.1	24.085	34707.4	31611.6	22003	7601	67610.3	73487.8	10	500091	2277	274691	205842	223144	134791	60666.6	21996	36670.4	27234	6165	30088	116244	56902	809632	1.50142e+06	67159.5	52921.6	5.37	292	35951.9	1574.98	3	249974	4388.5	13491.1	148	3626	541.024	2.85605e+06	563496	895594	216746	29.2785	27	21
27	2010	59102	12002	29.66	10.1	27.085	34711.4	31610.6	21710	6703	67607.3	73490.8	2	595386	2021	338609	263604	254766	134786	60671.6	26139	36672.4	27233	6964	37629	116246	70645	809632	1.50141e+06	67158.5	52928.6	7.36	281	35957.9	1572.98	5	249977	4390.5	13494.1	156	3116	543.024	2.85605e+06	680040	895593	260828	32.2785	25	17
27	2011	64957	12156	34.85	9.1	24.085	34705.4	31607.6	21402	6403	67615.3	73486.8	4	709550	2122	403649	307503	303777	134784	60667.6	24595	36666.4	27235	7876	45339	116239	71722	809641	1.50142e+06	67163.5	52924.6	10.32	206	35949.9	1572.98	2	249970	4395.5	13487.1	247	3386	545.024	2.85605e+06	895591	895589	313533	28.2785	24	22
27	2012	60580	12302	35.19	9.1	30.085	34710.4	31609.6	21505	6304	67611.3	73491.8	4	881616	2603	527509	409010	351523	134786	60669.6	30909	36672.4	27239	9044	53889	116246	84341	962038	1.50142e+06	67159.5	52929.6	2.28	195	35954.9	1571.98	7	249970	4396.5	13491.1	471	4212	542.024	2.85606e+06	1021619	895593	368106	27.2785	21	9
27	2013	60569	12606	35.96	7.2	21.085	34708.4	31611.6	22105	6310	67615.3	73494.8	6	945892	2720	494902	338804	448287	134789	60662.6	33694	36670.4	27233	10519	64156	116241	87637	1130401	1.50142e+06	67157.5	52926.6	3.28	192	35957.9	1569.98	1	249973	4394.5	13487.1	345	4697	548.024	2.85605e+06	1520608	895588	423498	27.2785	24	26
27	2014	61938	12602	36.02	11.2	29.342	34707.4	31606.6	22108	5201	67608.3	73486.8	7	1304390	2995	687756	602007	613660	134786	60671.6	46609	36669.4	27241	11969	89396	116239	104129	1380404	1.50142e+06	67159.5	52926.6	4.28	202	35950.9	1575.98	7	249973	4394.5	13494.1	356	5246	542.024	2.85605e+06	1561428	895586	489638	35.2785	19	24
27	2015	63482	12604	32.12	8.2	28.719	34711.4	31606.6	22102	4101	67616.3	73488.8	2	1443271	3230	651428	532001	788624	134788	60669.6	51425	36671.4	27238	11970	103182	116242	121810	1566974	1.50141e+06	67161.5	52930.6	9.29	203	35951.9	1575.98	9	249977	4390.5	13493.1	371	5625	544.024	2.85605e+06	1795658	895592	839702	28.2785	19	24
27	2016	65868	12607	36.21	7.2	27.555	34704.4	31611.6	22104	3006	67608.3	73485.8	9	1551523	3049	754770	544302	793721	134788	60669.6	55095	36669.4	27239	11970	115644	116243	144249	1823423	1.50142e+06	67159.5	52923.6	3.29	203	35955.9	1571.98	5	249975	4389.5	13488.1	377	5554	548.024	2.85605e+06	1973867	895587	921160	35.2785	27	24
27	2017	68567	12609	30.25	13.2	28.025	34711.4	31607.6	21602	2907	67607.3	73485.8	4	1611743	1621	721294	495037	888836	134791	60665.6	57101	36668.4	29855	11967	128211	116238	206803	2085267	1.50142e+06	67160.5	52930.6	3.1	51	35949.9	1572.98	10	249975	4396.5	13494.1	186	3219	542.024	2.85605e+06	2216590	895586	1013915	29.2785	26	17
27	2018	71773	12606	31.35	12.2	29.633	34702.4	31609.6	21605	2807	67612.3	73492.8	10	1692987	1817	650510	406502	1040671	134783	60665.6	59820	36668.4	32583	11970	117029	116241	176301	2284699	1.50142e+06	67163.5	52924.6	3.06	48	35952.9	1576.98	4	249975	4393.5	13494.1	304	3746	543.024	2.85605e+06	619392	895587	1126461	28.2785	20	18
27	2019	75798	12607	30.73	5.2	24.728	34703.4	31605.6	21607	2710	67608.3	73491.8	8	1798847	1585	604436	427441	1192834	134789	60666.6	63312	36667.4	35373	11971	117242	116239	208196	2564289	1.50141e+06	67161.5	52927.6	9.06	49	35951.9	1573.98	5	249976	4392.5	13489.1	124	3141	548.024	2.85605e+06	619399	895585	953559	36.2785	22	19
27	2020	79342	12604	30.72	12.2	27.723	34711.4	31603.6	21607	2708	67615.3	73493.8	2	2250617	1221	681487	552232	1567922	134785	60670.6	78648	36673.4	38561	11964	99341	116244	165825	2912347	1.50142e+06	67159.5	52929.6	4.04	46	35951.9	1569.98	2	249968	4396.5	13490.1	35	2137	546.024	2.85605e+06	619393	895593	1652097	33.2785	24	15
27	2021	79343	12608	28.72	12.2	30.723	34703.4	31604.6	21608	2701	67609.3	73492.8	8	2407479	1151	731278	595553	1675064	134790	60665.6	55652	36666.4	40677	11966	104975	116242	181035	3.43703e+06	1.50142e+06	67156.5	52923.6	4.04	50	35949.9	1577.98	6	249972	4394.5	13491.1	36	2138	547.024	2.85605e+06	619396	895593	1682881	35.2785	24	19
27	2022	79348	12602	22.72	13.2	29.723	34703.4	31605.6	21602	2705	67611.3	73486.8	8	2407485	1153	731279	595550	1675059	134792	60667.6	55654	36673.4	40679	11972	104984	116240	181032	3.43702e+06	1.50142e+06	67163.5	52924.6	6.04	46	35950.9	1578.98	5	249972	4395.5	13487.1	35	2134	549.024	2.85605e+06	619398	895590	1682889	31.2785	24	23
28	2008	105066	38275	31	19	34	63372	61508	81202	51614	79186	86208	25	991809	62508	628110	777233	301205	56806	53369	31341	25143	20471	4678	85363	235016	116269	458603	647181	67163.5	52924.6	73.3682	7763	739	331	21	49068	2415	1515	37230	94206	80	2849663	333540	375435	166115	10.662	74	23
28	2009	105599	39455	27.6	18.4	28.6	63660	60542	81360	48850	79184	86200	23	1140110	68607	699810	777233	371706	56804	53365	35767	30432	20464	5565	108528	235009	139521	589745	847147	67163.5	52924.6	75.3682	7762	738	330	24	57265	2410	2200	37046	109158	93	3788503	239143	375433	214294	15.63	73	17
28	2010	106871	40070	30	18	28	66990	65327	81612	46488	79190	86201	25	1211807	71404	715301	777234	425109	56806	53370	37599	31317	20464	6175	128013	235012	153118	724605	976901	67159.5	52926.6	70.3682	7223	738	331	27	53297	2413	1081	41616	118548	91	3612648	398055	579682	253139	31.814	66	22
28	2011	109048	42053	35	14	33	69892	66704	81815	42956	79188	86202	26	1342501	76408	764605	777230	501501	56804	53369	40477	36020	20465	6921	166895	235012	192805	848601	1257402	67161.5	52927.6	72.3682	6973	736	331	31	43550	2412	1313	48409	127405	111	4431013	602646	836532	302617	44.143	53	21
28	2012	113650	43251	34.5	18.7	36	82921	72006	81604	39942	79187	86204	22	1677704	88504	992503	777233	596710	56810	53367	48962	40301	20467	8110	214006	235010	253454	1058010	1257405	67165.5	52927.6	75.3682	6976	740	331	23	46440	2407	1610	58140	149805	93	5232273	1074379	1259199	507602	45.472	39	14
28	2013	108552	42157	34	15	32	91282	81102	80653	37395	79190	86207	23	2131008	104902	1275010	777231	751107	56806	53370	61326	42304	20470	9361	240302	235013	278817	1182707	2061905	67158.5	52926.6	69.3682	6970	734	330	27	49239	2412	1397	64696	181410	114	5391355	1450401	1681872	586306	68.135	42	22
28	2014	117802	42809	37	22.5	37	94908	79302	80101	37395	79191	86205	31	2306804	112805	1315801	777233	878210	56807	53369	65169	46410	20465	10983	269856	235016	310282	1363608	2222947	67162.5	52930.6	68.3682	6974	736	332	27	48324	2413	1541	64349	202308	122	5677545	2104536	2104533	681805	78.447	26	23
28	2015	119605	42502	35	21.5	35	70755	60907	80207	37403	80203	87501	33	2564509	118402	1265703	777232	1180406	61070	54121	71338	49077	20471	12571	227447	189140	270637	1442443	2477435	67164.5	52927.6	75.3682	6972	791	240	26	44155	2410	1591	59887	212103	127	5018189	2485722	2485721	763404	70.623	24	17
28	2016	121208	42805	37	20.6	35	60550	54110	80408	37399	60316	81396	29	2601506	125604	1196006	777229	1279901	61377	60400	71379	52609	20468	13885	264517	211257	291984	1630195	2584953	67161.5	52921.6	77.3682	6975	690	1275	27	44550	2414	1862	56645	225606	121	4227816	2738922	2738925	835502	71.623	22	20
28	2017	123003	42706	46.23	19.7	37.4	57014	50506	80106	37401	58134	79617	34	2728708	133109	1093802	777231	1501805	66297	62125	73820	58950	20469	15218	291306	224110	307452	1745429	2865816	67161.5	52921.6	76.3682	6977	588	1179	28	44512	2407	2555	55079	240203	128	3972963	3591193	3591191	958404	74.623	28	19
28	2018	124808	42739	45.76	15.8	34	60482	51035	79431	37402	56805	78904	28	3176102	139705	1370407	777238	1666007	70419	63682	84706	74140	20472	16587	288781	237471	362230	1920058	3442055	67161.5	52924.6	75.3682	6975	573	1300	31	39209	2416	2780	55077	240207	123	6001205	3008207	3591187	1089807	75.623	28	24
28	2019	125878	42669	47.1	19.8	29.973	65086	54972	78544	37395	56567	80444	33	4302011	148222	2399626	777238	1754204	70422	63681	136730	78158	20469	17998	370231	237469	462265	2176220	3590431	67160.5	52923.6	77.3682	6971	572	1280	33	31796	2409	3523	55081	240207	115	6001205	3008205	3591189	1117386	68.623	22	22
28	2020	128519	41754	47.9	21.7	37.27	55608	46065	76564	37403	59728	89480	33	5751402	181099	3625321	777232	1944995	70416	63677	149396	78156	20469	19767	471394	237468	504950	2390929	3819509	67156.5	52927.6	69.3682	6970	567	1368	32	31245	2415	2604	55084	240202	108	6001206	3008202	3591191	1506433	67.623	29	25
28	2021	128518	41752	56.38	13.7	32.359	55608	46061	76563	37398	59724	89488	33	5723624	209564	3446122	777236	2067951	70413	63683	119613	78156	20469	19765	501019	237464	623888	2684906	4478979	67163.5	52921.6	71.3682	6977	568	1416	34	30663	2416	2524	55081	240205	103	6001201	3008207	3591189	1515414	74.623	28	16
28	2022	128520	41750	53.38	15.7	32.7	55607	46065	76568	37397	59730	89484	36	6125841	217255	3675958	777231	2232635	70420	63683	119610	78154	20464	19758	540173	237470	690191	2964796	5185177	67158.5	52922.6	71.3682	6968	567	2142	30	30655	2414	107	55078	240203	23755	6001205	3008207	3591191	1515415	72.623	24	16
29	2008	94022	78105	38	37	36	12147	12028	146788	48682	86058	36761	50	574492	70711	319600	341302	184190	45462	58943	18111	12479	18302	4420	8369	84726	33821	330369	169825	40505	2267	58.21	34895	36525	15	52	222197	2841	10631	47694	140624	63	310358	57068	123084	153525	36.2785	126	16
29	2009	94808	78128	39.5	37.1	37.5	13095	12778	146317	48089	86054	36765	49	655823	80861	373836	341301	201138	45455	58939	20186	17319	18307	4646	9684	84730	50111	439065	212084	40505	2267	59.58	34806	36530	15	50	233834	2451	10776	55344	164814	64	376689	65463	145086	187752	36.2785	121	19
29	2010	96016	80750	42	33	33.52	12764	12205	146071	47341	86054	36765	46	622708	88520	365595	341305	168609	45459	58935	19162	20140	18305	5031	13618	84724	61720	519936	285609	40504	2267	56.02	34808	36524	12	46	224736	2130	10357	62132	182118	74	372889	121082	192847	226539	34.2785	125	12
29	2011	98378	81427	42	32	39.98	12884	12908	146221	47303	86054	36763	53	668144	102150	367905	341302	198101	45462	58942	20447	24050	18308	5651	18271	84732	76411	615399	362445	40507	2260	57.985	31805	36530	14	54	243347	2121	7077	65169	209648	82	479470	184650	268694	266008	32.2785	122	15
29	2012	98319	81983	35.9	34.3	37.9	16806	12910	147031	46138	86056	36767	53	810325	115616	453743	386545	240982	45456	58937	20451	27018	18309	7491	21149	84732	93965	733882	471538	40503	2262	54.95	31804	36530	10	50	257160	2193	7676	68060	237176	121	751575	252284	327978	313545	32.2785	115	17
29	2013	99321	82282	37	34	37.1	19204	12908	147719	44623	86051	36766	50	891530	128869	480073	431802	282592	45462	58942	20448	29278	18307	8588	30019	84728	103823	880430	617737	40505	2262	56.67	31806	36522	14	52	256826	2062	8136	68237	266736	132	899457	390499	464896	361729	33.2785	114	8
29	2014	101118	82446	35	35.0667	35.44	19208	12904	148453	44811	86055	36758	52	956170	105979	520752	477042	329443	45458	58940	20450	33564	18309	9773	59152	84728	136403	991338	786854	40500	2264	56.56	31809	36529	10	51	251917	684	9637	68787	280860	147	1164662	611715	717878	411133	27.2785	78	11
29	2015	101121	82986	40	31.1333	42.76	19212	12908	151267	45654	87117	36996	50	1022009	103930	543223	493703	374873	44474	58103	20451	36783	19705	10838	54743	84292	185349	1113146	973386	38480	2183	50.45	31807	36524	10	52	246979	512.75	9969	69151	282165	162	1291248	772573	875271	417520	29.2785	65	14
29	2016	101121	83718	38	34.2	36.61	19210	12901	154085	46789	88073	37270	51	1039745	92714	515638	459247	431412	32962	58173	20449	36786	21708	11926	63048	82770	188723	1357852	1156313	34065	2571	53.18	31812	33800	16	59	209493	347.5	9942	66549	262393	169	1295836	906247	1013246	462717	30.2785	68	9
29	2017	101119	82974	42.74	37.7	35.74	19208	12903	150282	41687	87164	42562	43	1200040	110266	612972	550938	476824	33779	74758	20446	36784	23902	12973	71210	85174	211282	1571550	1324266	36074	2715	51.37	31806	35208	43	45	202426	184.25	9936	65542	294412	156	1243659	1072998	1170978	516091	28.2785	66	17
29	2018	101123	83779	39.42	32.7	36.42	19212	12902	150530	41167	85000	36418	40	1315920	116523	680727	550939	518686	41865	72477	20447	36783	26193	14239	72969	91796	213362	1702002	1442676	31788	2914	50.12	31809	38645	43	46	218577	10	8699	66016	256941	158	1243658	1073005	1170977	516093	35.2785	63	8
29	2019	101121	84477	35.7	36.7	41.677	19212	12910	150898	40512	87058	35980	49	1435102	117139	726057	550942	591921	41868	72472	20447	36785	28608	15704	77032	91790	270410	1927850	1558069	31793	2912	44.32	31804	39799	106	46	218934	11	5809	58702	249135	135	1243656	1073000	1170981	516096	36.2785	62	12
29	2020	101120	90331	34.7	29.7	37.701	19212	12904	150826	46093	81648	37810	50	1354340	135932	518910	550943	699506	41860	72478	20455	36789	31154	17250	89305	91790	288053	2238959	1742896	31793	2909	46.7	31809	36407	67.6667	44	218927	13	4460	48614	283889	124	1243658	1072996	1170978	516098	31.2785	63	11
29	2021	101119	90326	37.7	37.7	34.335	19212	12902	150823	46093	81650	37808	47	1398089	183645	480743	550938	733723	41863	72472	20450	36787	31150	17249	93521	91789	330617	2602283	1864615	31791	2911	46.7	31812	36405	36.3333	43	218928	6	4708	48615	283891	133	1243655	1073003	1170985	516093	28.2785	62	12
29	2022	101125	90331	34.7	33.7	35.3	19203	12901	150818	46094	81653	37812	41	1540237	154974	616170	550945	769106	41868	72472	20451	36783	31148	17244	101816	91790	290717	2946746	2179483	31789	2915	49.7	31804	36409	10	41	218927	6	3478	48613	283884	140	1243653	1072998	1170979	516091	34.2785	66	16
30	2008	313873	266203	107	97	109	62201	60379	502507	287602	77293	63547	141	1231167	228589	625564	777237	377025	396177	34077	13313	14321	31785	5418	38316	228409	90169	729482	677916	40316	52922.6	77.3682	93914	71164	5437	143	406059	5315	50393	76059	443289	306	1672398	462638	459915	565662	14.331	174	57
30	2009	279716	226933	101	90.6	103	83970	57531	420517	269001	77294	63544	155	1426655	299207	719958	777230	447751	396176	34079	14390	19186	31780	6035	43328	228407	101526	824020	718447	38108	52923.6	68.3682	112448	71163	5439	154	381673	4850	52827	62068	535708	355	2020793	641217	641224	634027	9.654	171	55
30	2010	281427	228450	99	90	95	97219	60145	422449	273223	77294	63544	159	1620183	315447	806962	777234	497780	396181	34072	17340	23681	31784	6632	50055	228407	122738	996411	968434	37460	52921.6	77.3682	112456	71170	5441	162	424423	5990	51113	102984	565268	370	2150032	533426	1109109	759444	9.052	173	53
30	2011	282635	231951	100	86	103	105846	105801	432995	286776	77290	63542	170	1749677	350567	848920	777232	550203	396184	34071	18553	27863	31788	7809	60471	228403	157834	1287131	1167837	51556	52928.6	75.3682	84566	71166	5441	166	444175	5181	52212	80520	565267	353	2568761	552453	1363006	890234	9.2435	82	39
30	2012	284625	230337	100	83.3	99	108196	105805	432618	291971	77289	63544	177	1970676	379375	958123	777234	633194	396185	34070	18553	27871	31780	9452	77830	228402	207222	1471618	1351679	62596	52921.6	73.3682	84565	71165	5441	170	459868	5804	51405	105238	565271	295	3052647	522563	1455981	1069764	14.435	71	36
30	2013	287022	230170	97	89	97	114933	105806	428936	286791	77296	63545	179	2211914	410056	1052754	777230	749118	396178	34075	18546	27866	31780	10776	100095	228403	247729	1742811	1671513	62503	52927.6	70.3682	84565	71163	5433	174	453584	5346	49320	105365	565266	323	3476362	602431	602439	1138147	21.4	74	35
30	2014	287025	230170	105	89	102	114933	105802	428933	286790	77291	63548	188	2479403	445398	1129797	777235	904228	396179	34070	18545	27870	31788	12132	137572	228410	287679	1943512	2033689	72480	52926.6	69.3682	84569	71164	5442	186	389502	4219	50448	120279	565268	337	3956815	1907002	1907001	1208993	31.611	68	35
30	2015	287026	230170	96	91	104	114927	105808	428928	286798	80020	65474	191	2704708	466611	1207004	777234	1031099	407610	43377	18554	27867	31786	13578	165630	144155	322693	2307698	2368109	78705	52930.6	75.3682	84570	69559	5346	190	358006	3512	43736	125832	565266	346	4433619	2350809	2350810	1364008	32.32	62	36
30	2016	287024	230178	104	88	101	114928	105801	428930	286790	81998	68474	190	2865909	484002	1235703	777233	1146208	424605	47203	18545	27872	31787	14055	190619	157811	355474	2630495	2806876	91187	52924.6	75.3682	84569	69648	7847	191	355508	2034	48091	121688	565264	368	4847265	2701305	2701306	1526048	38.32	56	41
30	2017	287028	230176	101.22	88	105.2	114928	105802	428933	286791	82774	69231	147	3063710	504807	1231903	777236	1327001	439501	51307	18547	27866	31788	15165	208032	168115	386846	2935007	3177001	88203.5	52923.6	69.3682	84572	69224	6425	140	328503	1101	52261	139778	565270	398	5159411	3214103	3214105	1828628	32.32	58	44
30	2018	287030	230169	99.98	89	106	114933	105810	428937	286794	134541	98157	140	3362101	525702	1334808	777230	1501608	458705	52104	18545	27871	31781	16447	225008	181598	418496	3057010	3535006	85216	52929.6	69.3682	84572	68940	6566	148	344585	545	50074	141823	565271	399	5027274	3214107	3181407	2020221	33.32	60	41
30	2019	287022	230178	98.58	85	105.582	114930	105808	428937	286795	134596	98575	147	3526801	517904	1345310	777237	1663601	458704	52107	18545	27865	34128	17637	249765	181603	462544	3285646	3799551	85220	52924.6	68.3682	84572	68942	7685	143	316750	250	50595	121174	565264	346	5027273	3214104	3181410	2094945	31.32	57	35
30	2020	287021	230173	103.79	88	104.793	114927	105808	428930	286790	135018	98952	149	3191405	518603	881501	777232	1791305	458701	52104	18552	27866	36410	19171	254805	181596	486209	3814318	4191113	85217	52928.6	74.3682	84570	68935	5568	144	321303	182	43932	95605	565262	278	5027274	3214101	3181413	2094952	34.32	57	36
30	2021	287027	230178	106.72	82	101.718	114935	105803	428936	286797	135019	98950	140	3298306	537405	888606	777234	1872304	458706	52110	18549	27869	36416	19170	259932	181595	496025	4482348	4730213	85213	52925.6	70.3682	84570	68936	8517	141	323749	98	43328	79310	565262	275	5027273	3214107	3181407	2094949	40.32	62	44
30	2022	287026	230170	104.72	91	102.6	114929	105806	428929	286798	135016	98952	145	4038605	635009	1157802	777229	2245801	458710	52109	18551	27868	36408	19170	312969	181597	510771	5066623	5448451	85216	52924.6	68.3682	84564	68936	10657	141	323748	85	45450	79308	565266	331	5027280	3214103	3181413	2094951	38.32	62	37
31	2008	124707	113301	47	47	41.1	12215	14647	230407	101001	74308	104808	24	302763	89857	112786	98389	100118	111056	23585	7244	17654	10179	2001	7549	35277	43202	179475	73971	67157.5	52929.6	69.73	27427	34484	242	24	284549	15	14141	33758	155848	41	166559	79455	107609	123770	8.35	147	29
31	2009	125518	113907	49	42.8	50.8	13368	15526	232105	94707	74307	104807	19	319857	103366	108988	93131	107509	111050	23583	8810	20264	10176	2007	7558	35279	57229	219771	75833	67158.5	52929.6	73.59	27542	34482	236	18	253418	10	17179	29841	149215	41	158758	97543	147982	131263	2.054	142	28
31	2010	128010	114501	43	49	42	13011	13740	233510	93008	74301	104801	20	275858	91496	78856	60002	105511	111048	23584	6391	21699	11111	2060	8941	35275	68520	261574	97167	67164.5	52928.6	74.31	24405	34487	235	24	273018	10	18422	31146	159781	48	146803	217283	290356	160639	5.603	141	28
31	2011	113103	117606	48	53	42.5	15128	14507	238009	94306	74307	104804	21	343097	108469	110290	86636	124355	111048	23586	9180	23436	12390	2312	11221	35276	88594	316825	129527	67165.5	52927.6	76.23	24410	34489	239	24	275144	15	20306	31717	182211	48	225065	316371	370683	172488	15.431	137	36
31	2012	113101	117603	47	40.6	47.27	12610	11908	241910	87907	74308	104803	24	437790	135416	149821	119581	152550	111055	23580	11404	27864	14225	2767	17000	35278	120847	378450	192391	67161.5	52923.6	77.93	24411	34482	236	27	267386	15	21361	29879	216742	30	377514	463436	533862	205908	17.849	68	36
31	2013	113210	121908	50	48	50.02	14820	13909	265410	99402	74304	104809	28	494130	142061	171799	136588	180269	111048	23580	12765	28059	16078	3274	22061	35277	145477	459900	255534	67165.5	52922.6	79.3	24412	34485	238	29	285456	18	28753	31286	235783	38	418924	638615	697035	238645	18.853	68	28
31	2014	113207	121901	52	48	48.28	14819	15406	265408	99401	74310	104804	25	602256	151416	238653	198324	212198	111050	23583	15493	28561	16375	6732	42596	35277	167050	532766	317225	67157.5	52921.6	83.45	24408	34487	234	23	279361	23	30443	31604	252851	45	485419	860210	860213	270867	28.619	67	34
31	2015	113203	121910	52	44	52.35	14819	16003	265403	99409	72234	91254	26	698506	162103	281012	198315	255396	122759	23546	17953	33670	17842	7466	30073	40686	197877	631136	371726	67161.5	52925.6	80.15	24414	39001	113	27	286413	25	33850	33513	266350	45	567306	1064937	1064939	317974	32.853	30	34
31	2016	113205	121901	47	42	52	14817	16206	265404	99409	67821	81347	29	750156	167348	292379	198319	290444	128532	23402	19238	36896	19317	8218	31595	41362	221656	735358	453749	67156.5	52929.6	86.89	24411	41350	125	27	287198	15	34232	33835	284758	48	608907	1273140	1273138	358351	29.879	28	34
31	2017	113208	121902	45.37	49	55	14823	16408	265401	99406	84172	131530	35	830952	187874	301474	198323	341617	129485	32772	21198	40335	20962	9087	36593	40713	240445	844203	543405	67157.5	52924.6	86.22	24414	45406	128	35	280980	16	33285	33359	319346	54	624188	1379882	1379878	402066	27.699	29	33
31	2018	113206	121909	44.73	42	55	14826	16608	265406	99409	80775	130527	33	896627	176139	329611	198319	390881	125861	24497	22674	42367	22600	9998	34273	44731	255049	977742	561898	67156.5	52926.6	85.93	24405	46406	124	27	285911	11	35088	33362	305347	51	624190	1575964	1379880	445491	14.978	24	34
31	2019	113210	121909	44.75	46	53.691	14826	16810	265410	99407	77542	126807	30	945728	181525	346394	198317	417817	125857	24496	23808	46574	24537	10991	36650	44726	283724	1080709	598002	67157.5	52925.6	80.23	24408	46404	126	30	282963	15	30185	33356	319086	52	624188	1575968	1379881	474257	21.978	23	30
31	2020	113205	121903	49.02	47	51.482	14824	16601	265404	99403	63008	126908	28	1084492	214872	347450	198322	522178	125853	24495	27191	51778	26700	12075	63678	44730	284868	1195462	667928	67163.5	52925.6	79.57	24412	46407	69	25	277344	15	29683	33359	378617	56	624192	1575970	1379882	566002	23.978	24	35
31	2021	113205	121907	36.24	47	52.911	14823	16603	265403	99407	63010	126910	33	1149542	258390	353416	198317	537746	125862	24489	32832	51781	28030	13019	40569	44733	293392	1330593	852503	67164.5	52923.6	82.59	24408	46407	129	29	290049	13	34557	33355	378617	51	624193	1575963	1379885	553301	23.978	33	34
31	2022	113205	121905	43.24	50	54.3	14820	16602	265405	99401	63009	126910	27	1243303	265488	380663	198316	597172	125853	24496	32833	51783	28032	13012	49260	44731	308957	1515807	1075422	67160.5	52924.6	82.59	24411	46402	338	33	290047	8	34934	33362	378616	56	624192	1575966	1379885	553309	21.978	24	32
32	2008	51973	33710	23	18	18.827	10837	10711	53051	39739	6911	29154	10	643081	30516	569948	777235	42331	59547	6356	38752	17938	16226	3300	66829	84725	75745	78524	93421	67161.5	52922.6	72.3682	25808	2707	2379	8	43486	4	1727	2626	53780	5	1222	150011	290768	31511	33.2785	86.4891	32.057
32	2009	54383	33729	18	20.4	26.102	11210	10929	64729	45067	6914	29149	7	799424	34854	716651	777230	47921	59546	6355	47988	26822	16227	3907	70895	84722	80678	106711	71836	67161.5	52928.6	72.3682	25801	2701	2377	10	62524	8	2555	1922	62313	11	1180	185642	290770	38797	29.2785	89.4891	31.057
32	2010	57608	34018	20	19	26.695	11717	10178	56468	36394	6905	29154	11	641207	35958	516649	777236	88604	59542	6353	38298	33248	16231	4651	73371	84722	100554	139258	69959	67159.5	52926.6	75.3682	27205	2701	2377	9	65116	6	2211	2311	65062	11	1402	290771	290770	47670	36.2785	88.4891	26.057
32	2011	61518	35134	26	20	28.455	12313	12313	59045	38343	6910	29155	9	722402	42807	583580	777233	96025	59548	6355	38294	36963	19214	5572	77832	84727	121958	162895	86717	67156.5	52930.6	72.3682	27202	2709	2381	13	71322	1	2304	2567	77588	10	19922	457445	501408	56344	29.2785	92.4891	25.057
32	2012	62783	36452	23	23	24.824	13007	13000	63143	38142	6909	29150	13	947601	51732	785936	777237	109953	59542	6361	38292	37398	22707	6941	90072	84724	134449	181957	102126	67156.5	52923.6	75.3682	27201	2709	2378	15	59926	8	2667	2760	92327	5	2213	602070	712042	65655	30.2785	90.4891	27.057
32	2013	64129	36800	20	25	23.134	13156	12151	63605	36932	6905	29156	13	1057508	64756	869003	777232	123748	59543	6361	38299	45948	26684	8053	107268	84727	173040	223389	127657	67164.5	52924.6	76.3682	27204	2701	2383	15	68577	9	2697	2972	113301	12	66321	829927	922682	76284	29.2785	87.4891	25.057
32	2014	66412	36795	27	19	24.415	13163	12151	63596	36941	6910	29153	10	1043205	69595	824610	777234	149020	59544	6356	38295	45949	29704	9153	123680	84727	197092	258909	173921	67162.5	52923.6	76.3682	27203	2708	2379	17	65691	8	2602	3141	125014	17	153678	1133316	1133314	86615	29.2785	88.4891	34.057
32	2015	67604	36802	25	23	22.367	13160	12147	63603	36941	7267	30350	12	1064408	73200	821817	777235	169388	62809	6371	38296	45943	32855	10383	142522	80108	209103	281210	220508	67159.5	52921.6	75.3682	27210	3809	2507	15	71493	8	4317	3284	131237	12	198266	1350078	1350079	108448	31.2785	92.4891	31.057
32	2016	68453	36802	26	18	27.547	13163	12151	63597	36940	7542	30454	13	971010	73075	710449	777231	187504	63044	7230	38299	45944	29805	10439	144320	63251	243085	282141	250041	67164.5	52930.6	74.3682	27267	3825	3616	19	69531	6	4105	3334	131635	12	206615	1466677	1466685	119502	30.2785	91.4891	29.057
32	2017	68756	36798	29.7	20	22.696	13160	12147	63601	36932	7638	32458	14	766706	80738	467631	777233	218325	70370	7776	38300	45951	31955	11276	106125	52471	208530	278922	280747	67158.5	52922.6	75.3682	27263	4212	3831	13	68253	9	4088	3319	147391	18	129595	1191242	1191242	124566	36.2785	92.4891	28.057
32	2018	68704	36795	18.79	23	28.749	13160	12146	63598	36938	10407	27651	20	913002	82629	559869	777229	270523	72543	7122	38293	45948	31956	11280	95072	114513	234002	418523	321422	67162.5	52927.6	75.3682	37250	4330	3928	16	68553	1	220	8922	158056	19	129601	1191235	1191244	137552	31.2785	86.4891	31.057
32	2019	68034	36794	22.78	20	27.665	13157	12151	63601	36937	10590	30904	19	1072210	117803	680606	777232	273803	72549	7123	38294	45945	31947	11279	91991	114518	200024	475600	304704	67157.5	52929.6	72.3682	39645	4336	1973	16	53295	8	238	4627	220664	18	129596	1191240	1191242	153982	35.2785	92.4891	33.057
32	2020	68038	36797	18.76	23	22.648	13159	12153	63602	36938	10737	31124	16	1146312	124175	741567	777237	280585	72541	7123	38301	45951	31952	11280	96297	114520	230406	474494	344203	67163.5	52930.6	73.3682	39631	4329	3993	14	53991	7	326	4678	232228	32	129596	1191244	1191243	167332	29.2785	85.4891	33.057
32	2021	68034	36793	21.31	24	24.573	13159	12153	63598	36933	10733	31122	11	1112608	172958	653581	777231	286091	72542	7130	38293	45951	31947	11273	83278	114521	260934	615750	397328	67159.5	52925.6	72.3682	39631	4337	3948	15	53986	8	406	4682	232224	26	129603	1191243	1191240	158713	33.2785	89.4891	30.057
32	2022	68036	36802	22.31	24	29.5	13163	12149	63596	36939	10742	31125	12	1457195	195620	960165	777234	301422	72545	7124	38296	45946	31949	11273	82925	114513	266945	617780	589887	67159.5	52925.6	77.3682	39626	4337	4082	18	53988	4	388	4674	232233	34	129601	1191242	1191237	158708	29.2785	85.4891	27.057
33	2008	72872	25368	26	18	23.62	24364	24198	46192	32470	4345	10000	17	231280	45353	79034	777236	106905	50785	5783	13835	13272	19804	2900	11279	28909	54188	264297	174681	1601	1121	34.28	24886	14505	100	12	76705	1222	2689	11134	86643	38	115859	209171	209173	57002	5.733	33	28
33	2009	72579	25619	29.7	19.2	29.64	22496	21812	45890	32155	4351	10006	19	279074	47559	93205	777230	138318	50790	5777	13354	15885	19802	3310	12838	28904	69503	273381	174144	1188	713	38.57	27093	14507	97	16	89966	1229	2762	13032	95105	45	148400	412036	412028	70759	6.933	34	26
33	2010	72324	25682	25	11	26.69	22031	21694	45819	32371	4348	10006	18	330041	49141	115474	777234	165425	50782	5785	15287	17760	19805	3145	14981	28907	86963	305690	193196	1016	1462	43.29	27099	14508	96	14	65530	1222	3224	9752	98708	56	183172	450215	410025	82257	13.865	28	21
33	2011	75162	26206	28	18	28.73	22996	22910	47198	33209	4352	10007	19	404041	56284	133616	777233	214153	50781	5777	18617	19776	19810	3872	18595	28905	130105	339883	210336	5198	801	42.23	27134	14506	101	14	72643	1228	3463	9093	112822	54	224832	608164	587563	97109	10.118	27	23
33	2012	77310	26256	29.5	10.3	22.46	23476	22907	47142	33269	4345	10002	16	500492	64713	168004	777231	267777	50781	5785	23179	21847	17351	4498.33	23918	28902	142490	446766	255096	9828	2074	39.18	26945	14503	95	19	90014	1229	2162	5643	129700	38	297067	396706	396710	113804	18.182	32	24
33	2013	75016	26480	29	17	29.86	27076	22910	46915	33197	4346	10002	25	585232	71016	204390	777231	309830	50782	5782	27608	24427	14902	5114.67	37511	28904	160572	508369	329584	11579	1807	37.33	31767	14508	100	20	101005	1224	1792	5938	143100	31	357194	472495	510542	135596	16.641	29	25
33	2014	77004	26557	24	17.4	21.94	27072	22904	46919	33201	4349	10001	32	650972	76246	229778	777230	344954	50783	5778	31154	28745	17001	5741	47009	28905	175650	570530	399556	13352	2983	43.45	31767	14501	101	26	111009	1229	2879	6158	153352	32	440386	576875	561907	153521	18.124	24	24
33	2015	77802	26691	22	16.4	22.84	28916	22905	46921	33202	9328	20946	25	646456	77364	228892	777231	340226	52036	6111	30951	30702	17009	7199	50572	22558	167732	635604	507839	12245	6365	46.29	32734	14502	174	27	101944	1225	3166	6994	161153	40	506785	631971	603120	174353	8.456	24	25
33	2016	78110	26807	27	18.4	26.52	24031	22904	46923	33196	9691	21746	36	682502	79297	236207	777232	367014	63211	7937	33006	39060	18408	7191	48134	18925	196137	717735	630111	4432	8009	42.2	32663	14501	181	37	115504	1222	3204	6369	165017	35	533584	691215	693982	158761	7.777	22	22
33	2017	77909	27094	24.27	14.4	21.27	24076	22903	46920	33201	9865	23259	29	697579	64665	219425	777232	413504	51959	9976	34220	43562	19808	7934	50553	19470	292013	754999	766774	5207	8556	43.77	32715	14503	181	31	112471	1227	2981	7275	135720	40	566967	760299	764142	174400	13.263	21	20
33	2018	77602	28026	23.97	16.5	22.97	24073	22909	46917	33193	9482	21864	34	623888	52491	212117	777230	359282	48247	9727	24104	43562	21675	8921	39036	19921	321215	824011	832971	4444	4621	46.55	32718	14502	187	35	118743	1225	8797	6175	94088	43	566967	313108	764144	182614	10.083	20	26
33	2019	77502	28366	21.75	12.4	23.748	24081	22902	46917	33195	9468	21976	34	512315	57165	63861	777237	391311	48245	9726	25806	43556	22545	10008	29024	15216	417444	635064	646941	4451	4619	40.83	32713	14505	186	36	126504	1221	3066	3007	102285	20	566971	313114	764143	191886	1.083	18	24
33	2020	77107	28150	27.51	15.3	27.509	24082	22907	46921	33200	9455	22067	39	387879	55915	122412	777237	209564	48238	9727	24947	43562	24733	11481	30482	16213	321566	704926	690206	4446	4620	40.66	32715	14508	104	38	163474	1227	2743	3326	102013	25	566972	313108	764143	103279	4.083	19	19
33	2021	77110	28151	21.51	14.3	24.194	24076	22907	46922	33193	9459	22061	33	396492	68682	120277	777229	207547	48244	9728	24948	43562	24734	11479	32708	16217	363343	837957	730204	4445	4619	43.66	32715	14505	102	33	163469	1229	2035	3333	102011	21	566963	313115	764140	103281	3.083	14	25
33	2022	77108	28147	20.51	13.3	29	24078	22906	46924	33193	9459	22067	32	420489	72272	128816	777234	219412	48246	9723	24947	43556	24733	11483	27332	16213	234086	934903	816528	4444	4621	43.66	32715	14506	117	35	163472	1227	27	3328	102007	5001	566963	313112	764146	103276	9.083	20	23
34	2008	274985	254871	114	106	111.04	68810	63622	469976	236794	159190	168832	47	1928507	174709	1074906	1013502	678802	268942	52249	18228	18000	14006	6445	72683	231513	116704	587484	661704	67158.5	52930.6	47.17	31242	938	55	39	145808	7	1421	34394	284244	245	1901862	161285	619804	555215	10.849	94.4891	31.057
34	2009	279176	257244	113.2	109.5	111.21	69306	69313	476889	230442	159194	168835	45	2391507	204107	1397706	1322304	789608	268940	52249	22425	20266	14010	7125	86922	231513	134218	739333	722267	67159.5	52924.6	53.51	31246	932	51	54	144627	5	1530	37157	326808	287	2787834	247496	619807	671253	10.513	94.4891	27.057
34	2010	285351	268300	110	106	109.77	73361	66106	482699	215645	159191	168839	79	2489505	208909	1348805	1249908	931808	268940	52246	23141	23357	14009	7704	87234	231519	156252	911901	892861	67164.5	52926.6	53.4	31245	935	55	82	148583	6	1212	37581	330449	308	2788537	350903	619801	786509	11.278	94.4891	33.057
34	2011	293137	275279	111	113	110.4	74344	74307	503154	214998	159188	168832	84	3059910	242308	1825710	1696104	991804	268941	52246	31224	27289	14007	8413	103504	231512	193246	1083051	1103375	67156.5	52928.6	53.62	31262	937	49	83	140547	9	1052	37959	330453	307	4260548	513145	866226	899170	14.877	90.4891	31.057
34	2012	300768	288004	116.6	117.6	113.65	93434	99021	527134	216916	159190	168836	90	3558610	284008	2166610	1994305	1108001	268936	52252	33394	35810	15883	9544	131853	231513	248795	1475669	1292584	67164.5	52921.6	50.14	31267	934	50	83	127536	3	1054	39332	330454	313	5917291	1043356	1.17894e+06	1066417	20.025	90.4891	26.057
34	2013	306198	313597	121	116	118.24	111642	103548	536579	220975	159189	168836	92	3509608	309709	1939901	1730402	1260010	268935	52250	35559	41385	17943	10781	161110	231514	313229	1434520	1551937	67162.5	52927.6	45.3	31259	931	46	92	108596	2	1087	39976	330454	203	4903717	1393162	1.49165e+06	1240941	38.17	86.4891	26.057
34	2014	306196	313591	122	117	123.68	125610	114927	536585	220978	159193	168835	88	3812307	338103	2120501	1882804	1353709	268941	52251	38383	45127	19835	12137	196188	231514	367328	1998726	2001710	67165.5	52926.6	44.5	31265	931	49	86	109752	1	1389	36579	330454	228	5459714	1804360	1804367	1415916	47.09	93.4891	26.057
34	2015	306201	313599	122	112	124.78	131188	119335	536580	220973	156370	165648	90	4101906	354101	2265505	2002310	1482307	298164	49466	41170	50880	23760	12006	228889	318691	398348	1814768	2329911	67159.5	52928.6	48.87	31260	937	73	91	107979	5	1409	31416	330454	217	5755442	2324222	2324213	1595867	59.38	92.4891	28.057
34	2016	306196	313600	126	119	123.42	138119	125456	536578	220980	161951	168275	88	4240304	366701	2260106	1976507	1613502	318003	43668	42344	53508	25321	13020	239897	280508	513490	1995354	2607955	67158.5	52924.6	50.65	31265	981	66	91	106665	2	1558	22418	330451	254	5535489	2931536	2931529	2052495	70.02	87.4891	33.057
34	2017	306198	313596	123.46	114	125.05	152441	130529	536579	220975	163994	171327	91	4663704	416202	2454010	2150903	1793609	364590	46593	46245	58915	27203	14014	243145	296849	540531	2259079	3107178	67163.5	52929.6	47.67	31263	1384	72	93	105255	3	1883	21320	330454	276	6304479	3264065	3264070	2322606	78.23	94.4891	27.057
34	2018	306200	313594	108.9	117	128.46	152441	140178	536581	220979	165990	173321	93	5153310	417504	2682003	2343508	2053801	401685	62825	50751	61167	29801	15153	265700	326314	630669	2585803	3633954	67162.5	52925.6	42.145	31263	1467	69	95	95238	3	2599	23437	330453	256	6304478	3627604	3264067	2624177	102.22	85.4891	34.057
34	2019	306200	313595	107.5	116	124.953	152444	144438	536576	220980	113276	147112	90	5803731	503735	2863203	2477903	2436805	401687	62820	56208	66143	31960	16525	304399	326310	611474	2983203	4155808	67160.5	52929.6	41.62	31266	1467	70	88	85233	7	3262	25552	330454	284	6304482	3627603	3264068	3108119	100.22	92.4891	27.057
34	2020	306195	313600	112.7	117	123.101	152437	122347	536576	220980	114712	149118	91	7314944	525832	3773795	3116208	3015332	401688	62823	71303	70504	34584	18033	310197	326312	723685	3406097	4764825	67164.5	52925.6	35.17	31259	1476	72	92	87372	9	3221	24381	330452	274	6304480	3627604	3264070	5631978	99.22	85.4891	27.057
34	2021	306203	313591	102.4	113	127.03	152444	122352	536577	220982	114712	149126	92	7476308	562410	3795002	3079909	3118906	401679	62829	74393	70501	35555	19155	286551	326309	685884	3744340	5603426	67160.5	52924.6	42.57	31259	1470	67	89	88102	7	3338	25700	330451	289	6304476	3627604	3264061	5631979	98.22	92.4891	31.057
34	2022	306203	313593	105.4	117	122.7	152438	122350	536584	220976	114708	149124	94	8456096	569908	4350195	3079909	3536003	401684	62824	74396	70503	35554	19147	329454	326316	657912	3965102	6315081	67156.5	52930.6	44.57	31266	1475	74	93	88101	2	3574	25698	330449	281	6304481	3627610	3264064	5631973	105.22	86.4891	25.057
35	2008	217303	120404	68	50	68	25344	26568	228806	178302	8068	40835	46	626041	234647	142252	118416	249157	168987	66242	12673	17123	10927	3902	14790	16846	61164	230724	170004	67161.5	52925.6	113.97	46233	66308	28	42	309931	33653	56212	37960	355108	59	207970	52954	85603	178794	6.369	92	34
35	2009	217307	119802	67.8	51.8	66	24822	26402	218007	172409	8067	40834	57	699610	227091	173795	146894	298740	168988	66245	14138	18868	10919	4099	13528	16838	79831	279705	158604	67159.5	52927.6	122.09	46465	66302	30	54	295486	27968	61040	31438	354380	64	290184	77058	135798	210325	4.756	87	28
35	2010	209009	122503	61	50	62.8	26718	27514	227910	177004	8072	40829	53	836636	248739	197055	163743	390849	168984	66239	16769	21033	12010	4589	14340	16838	95240	323907	200807	67156.5	52922.6	127.89	41359	66302	25	52	348523	25879	75682	31302	385421	69	385048	110914	180689	254204	7.5	85	27
35	2011	211804	131804	67	54	62	28562	28110	255802	199510	8065	40830	55	1015616	269571	279217	239906	466841	168989	66244	19819	23952	13366	5269	15742	16845	116544	372092	248105	67157.5	52929.6	129.55	41355	66304	30	58	325261	28612	84898	32504	415298	87	542228	154667	194402	294248	9.974	78	32
35	2012	212108	134403	61.9	55.5	66	30504	30101	266905	94906	8073	40830	61	1201827	287192	357439	308788	557217	168982	66240	22847	28670	15077	6797.67	21881	16843	118658	373111	248119	67163.5	52927.6	125.44	41364	66304	23	61	303402	29677	86151	31680	439595	62	803659	338808	261857	345794	10.362	72	33
35	2013	207907	135408	62	60	64	32698	32405	270503	205905	8065	40831	59	1248223	295933	322361	267376	629943	168983	66244	23673	31936	16617	8321.33	24370	16837	177960	551729	280691	67162.5	52928.6	124.06	41364	66302	23	64	310725	32074	60366	33925	452446	56	510897	354109	329302	395792	12.566	72	36
35	2014	207908	135401	64	57	64	32698	41405	270501	205907	8067	40827	63	1283178	304567	319252	259309	659373	168982	66243	24022	32709	18097	9846	34346	16841	186810	628682	318559	67161.5	52923.6	129.83	41364	66307	31	59	302775	24189	74113	35675	467318	63	418399	396760	396762	443287	5.516	35	33
35	2015	207909	135406	59	54	63	32692	37704	270509	205910	32372	35045	61	1351110	310820	333350	259307	706963	169399	70665	24821	37190	19673	10977	25136	36143	238916	718376	352760	67158.5	52930.6	133.89	41356	67105	26	60	308034	22701	66633	36610	496783	55	413107	440532	440529	513526	4.389	36	32
35	2016	207901	135405	57	53	61	32694	35505	270510	205907	32146	35267	67	1459510	291591	362232	259307	805694	158263	68376	27041	42666	21421	12083	32976	44797	276958	852632	478263	67156.5	52924.6	127.77	41358	77306	25	65	306522	19121	70357	35767	467585	71	727251	563573	563571	576865	4.867	40	33
35	2017	207906	135410	61.82	51	56	32693	37001	270509	205901	31166	35994	63	1594912	297648	543312	259315	753966	156688	69684	30110	46922	23079	13109	31790	40283	298087	964093	495849	67157.5	52927.6	138.07	41363	88806	25	68	309591	19157	68052	35222	472773	82	866370	634429	634428	644932	2.484	37	32
35	2018	207910	135406	55.03	58	64	32693	39001	270502	205904	38792	35359	65	1750397	306383	554384	259309	889650	170535	57524	33073	49158	24909	14195	31960	45369	312460	1100256	605616	67163.5	52924.6	119.95	41361	138009	296	65	339984	8542	68777	35221	517858	82	866371	738652	634424	713627	2.85	26	32
35	2019	207903	135409	61.15	56	62.087	32692	39207	270502	205903	39568	36067	69	1930253	319332	610787	259308	1000146	170533	57530	36364	52533	26872	15373	34577	45364	371573	1177980	725313	67160.5	52930.6	127.8	41360	138003	324	67	333827	12588	75434	35221	537771	85	866364	738660	634424	788166	5.85	13	33
35	2020	207901	135402	55.16	51	61.511	32690	41609	270506	205901	39149	35676	69	2108746	367552	593818	259309	1147384	170535	57528	39673	55349	29154	16712	60042	45367	415013	1325763	803391	67161.5	52923.6	126.6	41364	138006	3792.5	67	327979	12829	75750	35223	628070	88	866370	738653	634424	1018875	4.85	11	26
35	2021	207903	135408	47.72	59	57.833	32696	41601	270503	205910	39148	35679	67	2222852	443552	620149	259312	1159145	170533	57525	52292	55356	30326	18109	38003	45365	373953	1511730	1040382	67165.5	52921.6	125.59	41358	138010	7256	69	345058	12817	81548	35221	628071	105	866367	738658	634420	987609	7.85	18	25
35	2022	207901	135405	48.72	58	52.6	32693	41602	270503	205907	39147	35671	68	2402000	463343	676209	259310	1262460	170530	57533	52293	55350	30328	18111	39201	45365	419680	1746509	1214850	67158.5	52930.6	127.59	41356	138009	486	65	345060	10356	80319	35228	628075	118	866366	738660	634428	987603	4.85	13	29
36	2008	125765	107137	52	47	45.23	11977	11678	229368	143607	129277	51837	51	382524	51512	235795	272190	95231	55777	10357	9129	14964	20305	4477	9136	39480	35402	347365	181629	8036	883	55.11	32582	39040	61	52	199241	7534	384	4918	95423	74	584390	115738	183528	136891	27.2785	132	30
36	2009	127909	109570	51.9	48.2	44.91	11862	11346	235029	137842	129282	51836	46	421547	57150	247138	272191	117271	55785	10357	9908	18299	20308	4937	10465	39482	44657	451300	178293	8030	884	48.82	32616	39043	69	54	207460	6246	698	6420	109602	87	570994	141803	193355	165900	30.2785	117	25
36	2010	132076	110591	48	46	47.39	11405	11185	234930	135694	129279	51836	55	436766	64616	240608	272198	131546	55779	10353	10239	21493	20304	5454	12080	39486	59992	510575	207540	8033	881	55.62	32615	39040	62	52	220841	6287	743	7117	121392	65	659255	237558	295004	198762	33.2785	91	19
36	2011	136777	114257	50	43	51.08	12376	12401	239534	136466	129273	51835	59	519966	76352	297409	272192	146214	55780	10350	12148	23946	20310	6110	14122	39485	70863	577646	252016	8035	882	53.095	32459	39037	60	52	236580	6095	751	7914	142742	72	1085144	314006	366006	237928	36.2785	82	18
36	2012	139101	114841	50.4	51.5	54.4	12186	12409	244126	135164	129273	51843	53	632478	88178	385285	334597	159019	55785	10351	12144	27062	20309	7472	17872	39483	88753	631290	340410	8039	884	53.57	32457	39038	67	57	247579	7366	679	8493	164101	75	1638301	371147	425141	280271	31.2785	82	24
36	2013	142430	116377	55	43	52.9	14556	12410	246315	134479	129279	51843	57	692238	92042	433860	397006	166352	55778	10353	12151	27668	20304	8555	22594	39479	101609	720018	381536	8031	878	51.6	32453	39034	66	57	241302	7324	666	8851	173532	75	1944513	492575	562572	321914	36.2785	115	22
36	2014	144440	117527	55	51.5667	50.7	14553	12406	247214	134224	129275	51834	57	761004	88190	498709	459410	174122	55781	10356	12143	29118	20309	9047	26635	39482	113811	815456	423505	8032	882	53.16	32460	39035	61	53	236631	7092	662	9264	173698	89	1898785	599157	649152	367804	33.2785	102	18
36	2015	144437	119405	52	45.1333	52.3	14555	12409	248129	133689	136128	51280	62	625584	88481	360421	314004	176693	53037	11244	12145	34387	21006	10179	30495	44390	127696	916789	504599	7131	877	51.98	32460	43034	137	58	234497	6464	711	9565	177288	77	1333921	726947	766955	415743	31.2785	114	20
36	2016	144434	120610	57	51.7	50.58	14549	12403	254426	123029	231130	53969	57	575739	96642	286980	235841	192129	47759	19627	12149	34387	22707	11126	33622	41442	216268	1014406	573567	5721	881	57.85	32451	43106	134	59	239248	5536	743	10136	186461	85	1028790	808220	848224	455388	34.2785	117	23
36	2017	144442	122920	47.8	45.6	47.8	14553	12404	258663	117439	239073	60535	41	578794	100053	272060	218592	206692	56125	16468	12142	34382	24507	12324	32755	42827	153547	1167358	582937	4826	3445	53.43	32453	43003	134	46	251377	1644	1184	10379	186636	82	1065711	751544	778549	496165	28.2785	115	18
36	2018	144441	143543	48.8	51.6	54.8	14554	12409	240907	112115	150920	53609	47	560905	84439	236633	218592	239846	55999	15315	12144	34385	26484	13439	35487	58542	158110	1360677	613367	7922	3446	58.46	32455	45001	110	50	278702	94	336	9556	151048	73	1065710	751550	778547	496168	27.2785	112	19
36	2019	144434	164422	58.9	51.6	59.881	14548	12410	233619	116403	108149	51605	46	584847	100461	202599	218596	281804	56000	15314	12145	34385	28394	14451	28775	58543	217910	1544309	736578	7926	3446	64.5	32459	45704	131	50	294482	144	691	20194	183655	77	1065702	751545	778549	496161	34.2785	116	17
36	2020	144436	168065	61.3	48.6	56.329	14547	12402	231554	110911	68364	64239	45	666852	86610	255806	218592	324454	56000	15320	12143	34381	29730	14850	28936	58539	336539	2035543	807627	7924	3445	65.6	32454	47334	99	48	310737	108	275	6906	140387	74	1065707	751551	778544	496167	29.2785	110	25
36	2021	144436	168061	58.3	48.6	57.292	14547	12409	231552	110910	68371	64241	44	759637	83921	210479	218596	465244	56001	15321	12150	34381	29723	14854	29153	58547	440693	2239105	1044612	7924	3451	65.6	32452	47335	163	51	310740	28	54	6908	140393	61	1065708	751543	778543	496162	33.2785	116	25
36	2022	144441	168067	60.3	54.6	55.9	14550	12408	231555	110910	68371	64236	46	875217	67024	278371	218601	529823	56001	15321	12144	34385	29723	14855	22879	58542	457978	2861678	1306388	7920	3453	57.6	32453	47332	148	48	310741	7	1	6907	140390	53	1065706	751544	778548	496167	28.2785	118	21
37	2008	250474	226507	102	95	96.43	41579	31968	543101	259808	201910	122603	64	1521015	156291	989103	938484	375634	95471	35626	16453	16977	9269	4776	62899	71105	111277	705394	371530	67160.5	52925.6	134.5	69070	89326	526	66	650086	1779	8034	25194	269005	129	2769917	711399	873467	282449	11.3	167	32.057
37	2009	251510	228507	101.8	88.1	97.81	48272	36888	545106	252303	216502	124506	62	2121471	216812	1441809	1361169	462866	128386	52272	23001	18529	11202	5306	75078	71106	126911	840263	420546	67157.5	52921.6	131.01	69097	89325	523	68	659878	1810	7459	26855	373159	123	3938526	1186608	1465401	352003	17.3	162	34.057
37	2010	251502	230138	107	93	101.15	49187	49188	546158	246616	229305	149110	70	2395011	219760	1622109	1499065	553158	127486	55201	26220	21088	12688	5993	87570	71099	172135	944389	568648	67160.5	52929.6	131.72	69093	89326	526	66	669620	3525	7768	30162	378796	219	4583648	1634202	1973371	419606	16.3	160	28.057
37	2011	251502	232371	111	88	108	49654	49607	549373	245736	235201	152210	77	2858397	271076	1969379	1850916	617954	162986	67035	32647	22416	14299	6933	100303	71101	193407	1035254	734152	67156.5	52928.6	135.5	69097	89323	528	82	671866	3328	6555	29537	378801	226	6105269	1983685	2393756	402007	14.3	163	29.057
37	2012	251509	233232	104.9	87	107.81	60939	49602	555704	269889	172826	109681	84	3295389	299281	2179948	2046263	816180	169889	85595	38712	25901	16524	8776	113367	71101	234430	1130290	723973	67156.5	52924.6	139.54	69093	89327	530	83	676763	3381	6173	30448	378798	182	6968439	2260110	2351206	462803	13.34	158	31.057
37	2013	290905	236615	114	92	104.24	66242	49603	560044	281889	110457	67156.3	91	3459515	317439	2258142	2114249	883941	185570	84029	40549	29963	18603	9858	113991	71101	266810	1421108	728591	67160.5	52925.6	134.07	69099	89327	528	87	692195	2166	6598	32845	378800	215	7362139	2790256	2888310	535303	21.41	161	31.057
37	2014	294104	236616	115	90	102.73	72779	49608	517206	281891	48078	24637	94	3460858	336095	2158578	2008214	966196	193091	90139	40567	32099	20316	11044	106672	71106	245437	1737201	790329	67163.5	52924.6	125.23	69100	89323	529	87	643476	1147	5778	32178	378798	223	7119335	3592626	3672401	608302	10.97	160	33.057
37	2015	323307	236616	103	90	108.24	78757	49610	520405	281895	252042	149494	101	3439430	334047	1972695	2008215	1132700	205515	90505	40283	35873	22171	12139	104813	77283	262718	2026496	911557	67161.5	52921.6	133.62	69097	95996	461	94	655239	1236	6301	32492	378796	203	7542224	4160266	4361502	621306	11.08	165	27.057
37	2016	322301	236622	105	94	101.76	78408	49603	517207	281890	255356	153967	102	3402371	308643	1846733	2008216	1247010	187449	79291	39705	37240	23420	13319	97608	67093	304902	2230718	1076762	67165.5	52922.6	126.96	69093	91819	472	104	676887	1352	6207	33190	378803	233	6792807	4790051	5010710	696110	13.83	167	26.057
37	2017	323903	236622	110.29	95	105.29	72899	49608	521610	281886	256851	156328	69	3718463	357194	1893755	2008216	1467532	191566	80637	43125	41447	24955	14243	102135	68176	367241	2481104	1276852	67162.5	52921.6	127.47	69092	91809	430	66	647686	1527	6276	32708	378804	218	7349510	4934294	5133710	777204	11.54	160	33.057
37	2018	321605	236618	110.86	88	111.86	72901	49610	521608	281893	108712	72684	54	4020305	258982	2129011	2008211	1632319	129226	36207	46354	54033	26726	15391	67370	41949	269383	973763	1514271	67165.5	52923.6	130.47	69098	77057	474	61	327409	218	418	32706	378796	33	7349507	4785608	4836201	636603	5.21	160	34.057
37	2019	323910	236621	99.03	95	58.574	72900	49603	521607	281893	109436	73866	59	3568903	163004	1841104	2008219	1564902	129222	36202	40922	61478	28973	16745	114600	41955	315199	1014283	1933300	67165.5	52922.6	126.47	69093	77050	313	62	410259	155	409	32711	378801	15	7349508	4785604	4836201	689609	8.21	158	31.057
37	2020	329403	236623	102.42	95	61.773	72902	49605	521605	281895	111810	79960	67	920466	132530	228804	2008215	559143	129221	36210	20625	71715	30853	18062	118979	41949	346742	1080512	327915	67159.5	52926.6	129.47	69094	77057	389	64	429601	167	426	32710	378802	20	7349502	4785607	4836204	653902	7.21	161	27.057
37	2021	329407	236622	108.67	94	65.63	72904	49604	521607	281888	111818	79951	60	988042	158205	261065	2008213	568787	129218	36208	12036	71713	31102	18057	119646	41955	335002	1117828	248387	67158.5	52924.6	133.47	69093	77052	388	70	446135	178	583	32709	378798	20	7349506	4785602	4836208	616604	7.21	163	33.057
37	2022	329402	236622	114.67	94	62.5	72901	49610	521605	281894	111811	79951	58	1074624	155411	296912	2008219	622323	129226	36207	12036	71715	31099	18062	134363	41946	305574	1556908	424049	67165.5	52927.6	127.47	69097	77056	303	65	446140	128	348	32710	378799	30	7349502	4785610	4836210	616606	13.21	163	29.057
38	2008	88399	46970	36	22	36	16978	16904	84187	32796	10803	6175	20	344438	57187	149130	130461	138133	22472	13405	13030	14318	21106	4346	13397	18800	42834	226926	149849	2120	52921.6	40.99	16559	25480	288	18	127023	411	11333	20054	96495	68	248756	113165	130858	62734	2.1	91	16
38	2009	91003	48917	30.4	29.5	32.4	16413	16414	79590	32425	10260	5984	25	408585	59783	201480	168458	147332	24872	13505	15086	15742	21108	4954	16641	22333	50905	279305	190980	2365	52921.6	53.35	25553	25477	286	20	142509	532	12516	20344	101286	69	373422	156804	191889	74092	3.368	97	19
38	2010	88029	52756	29	21	33	17069	17063	82058	31203	10189	6604	19	450290	66531	229522	198381	154251	26646	20444	20427	17358	21106	5424	20257	15245	70254	348132	302146	2588	52928.6	50.73	25545	25477	293	20	153785	1604	13950	21556	110872	69	462477	230521	284756	86881	4.44	86	21
38	2011	89923	53355	32	26	34	17477	17502	91460	32447	10811	6438	20	527755	73224	273868	234934	180142	30532	22469	26262	20013	21107	6300	28237	31290	83440	410337	370433	6925	52921.6	50.88	16917	25478	293	19	155300	3354	21753	21684	110873	81	618396	277157	363927	101245	7.944	84	19
38	2012	91707	53924	33.6	23.5	39	20038	17501	33043	30867	17966.7	24683.3	20	640590	79119	362152	234936	235364	34793.3	24181.7	26263	20016	21111	7571.67	38538	35147.7	114009	478634	466411	6924	52927.6	46.88	16910	25476	292	25	165511	3315	25419	21785	110873	63	839223	441718	467300	101254	13.944	86	22
38	2013	92679	56398	32	24	38	12944	17510	98754	31853	25124.3	42932.7	21	753411	88913	373934	234938	290580	39049.7	25897.3	26260	20012	21103	8844.33	50473	38998.3	117641	549351	577883	6920	52923.6	52.88	16910	25476	288	27	188067	4494	26777	23523	110873	65	1023640	541605	570674	101251	5.944	83	24
38	2014	92676	56395	32	29	35	12951	17506	98751	31848	32284	61169	15	860853	98597	415319	234937	346953	43307	27615	26266	20014	21109	10120	63551	42848	148493	654971	715667	6927	52927.6	53.88	16914	25481	290	18	186510	2349	29351	24503	110875	80	1180039	674044	674044	101248	5.944	84	22
38	2015	92682	56397	40	29	31	12943	17504	98756	31853	20032	14001	11	830283	101179	421988	234936	307127	47448	28322	26257	20020	23160	11173	96574	49347	163403	701447	821074	6920	52921.6	52.88	16909	25584	76	11	190298	2490	29597	24581	110875	75	1398947	791474	791470	101252	4.944	90	17
38	2016	92678	56398	34	23	40	12949	17506	98756	31851	21401	16455	19	905512	105452	456171	234933	343902	51919	26984	26261	20012	25404	12306	89166	56985	193317	795857	950043	6927	52921.6	53.88	16917	36578	26	17	204782	1867	29395	23546	110871	89	1483554	925166	925166	101251	7.944	84	20
38	2017	92682	56393	33	22	36	12950	17506	98749	31849	22800	18298	20	990408	114991	491903	234934	383529	56113	28276	26260	20015	27516	13400	93760	59806	201110	901850	1158433	6926	52930.6	52.88	16918	36479	20	18	205924	1485	23189	23744	110873	123	1751415	1066759	1066764	101250	7.944	90	21
38	2018	92684	56401	37	29	35	12945	17506	98754	31848	21789	20171	18	1135493	116131	575271	234935	444110	63408	24894	26262	20015	29941	14610	87391	49358	230949	943893	1213317	6921	52926.6	53.88	16912	35756	27	18	205920	1408	24521	23738	110876	126	1751414	1066762	1066767	101251	8.944	91	16
38	2019	92675	56394	34	23	39.655	12948	17504	98749	31844	21359	23198	21	1201879	121863	574531	234933	505488	63410	24896	26265	20016	32514	15952	104013	68084	284369	967982	1473491	6919	52923.6	47.88	16910	35751	24	17	205923	1337	21517	23741	110875	151	1751421	1066763	1066759	101250	5.944	83	20
38	2020	92680	56394	35	29	31.804	12943	17505	98749	31850	43067	49842	14	836612	135759	306970	234937	393891	63414	24891	26259	20011	35327	17443	116306	79684	326351	1117922	1737811	6918	52929.6	47.88	16917	35757	28	12	205926	1312	20597	23744	110870	185	1751417	1066760	1066765	101251	11.944	89	17
38	2021	92680	56399	36	26	39.732	12947	17510	98753	31847	43066	49839	17	1092730	149030	425086	234938	518634	63415	24897	26259	20019	35325	17441	118812	79691	399053	1263576	2102034	6920	52926.6	48.88	16916	35755	23	19	205917	1253	21912	23738	110869	184	1751413	1066762	1066766	101248	10.944	87	24
38	2022	92677	56401	38	23	34.7	12943	17509	98754	31849	43067	49845	16	1237094	143460	511161	234938	582491	63409	24896	26260	20020	35328	17440	141146	79690	386994	1424555	2473081	6926	52928.6	52.88	16914	35753	40	18	205925	452	22615	23741	110877	213	1751414	1066761	1066764	101252	5.944	88	22
39	2008	83450	68281	41	40	38	13853	13816	151385	75325	1329	11949	19	192939	69960	48862	35002	74128	43685	13174	5683	13390	16417	2118	8318	11114	46546	112301	71408	570	52922.6	25.4	10803	9023	464	18	105527	6	503	18777	121748	23	63837	46565	52417	59348	8.086	148	24
39	2009	85619	68370	42.4	31	42.4	14265	14262	152547	75420	1375	12323	13	237376	81274	63013	45259	93116	54051	13640	6984	14162	16418	2509	12052	16644	61756	134865	76695	353	52927.6	27.26	11110	9025	465	15	106196	11	436	15076	139523	19	89346	69239	69243	73306	4.27	149	32
39	2010	86745	68988	40	38	45	14820	14820	154027	74582	1563	12675	16	263820	89507	65419	44014	108908	58967	14943	7706	17474	16417	2749	14847	16332	89828	166491	124379	606	52924.6	31.07	11101	9021	469	23	109551	10	441	15724	151409	29	100740	89135	98248	86864	3.356	144	30
39	2011	87388	69272	39	34	41	15282	15309	155199	74975	1618	13098	19	295787	103598	71120	61450	124786	68346	18490	8599	20930	16418	3161	15346	21386	93435	227882	167544	798	52927.6	27.04	11085	9024	461	18	108163	6	476	15125	151407	26	124907	114036	125653	102124	5.406	134	30
39	2012	89026	70616	41.8	32.1	41	14831	15303	108313	69828	23391	14952.3	23	347389	115508	89096	61449	150183	75939	21432	8607	20936	16422	3884.67	20310	29304	118286	268191	220296	804	52921.6	34.04	11084	9019	470	24	99023	3	649	15063	151404	23	206736	67738	123506	102121	5.406	137	23
39	2013	89228	71137	45	33	45	16377	15304	157511	74574	45175	16807.7	26	398983	124517	98901	61453	175579	83533	24378	8600	20936	16422	4600.33	27684	37232	154748	338424	272458	799	52926.6	34.04	11083	9019	466	23	103936	10	615	22050	151402	28	205160	92880	121366	102120	11.406	134	29
39	2014	89226	71134	41	40	40	16374	15309	157514	74580	66945	18661	15	444732	139121	108588	61451	197034	91117	27310	8601	20933	16421	5313	37571	45160	169855	381086	331065	798	52928.6	25.04	11092	9019	470	20	100650	5.88889	616	22438	151409	29	229514	119212	119212	102122	10.406	138	25
39	2015	89234	71130	41	40	41	16376	15303	157514	74581	63607	34316	14	488068	143985	118917	61450	225180	93581	28310	8600	20927	18093	6746	45794	52055	188431	445733	422749	805	52923.6	31.04	11088	18194	53	20	99083	10.7778	603	23494	151403	28	255431	261076	261078	102121	9.406	135	23
39	2016	89228	71134	49	35	41	16375	15301	157516	74574	63401	73401	20	524006	148980	120794	61448	254217	97356	27252	8606	20927	19681	7540	53358	54724	238807	633754	563372	805	52921.6	30.04	11084	17601	7	17	97874	8.66667	487	24028	151409	36	289813	309637	309634	102123	4.406	139	26
39	2017	89227	71128	49	33	41	16380	15309	157520	74574	71254	68719	22	581563	168368	128395	61450	290706	102017	27510	8608	20936	21258	8378	51292	36940	254042	663218	614256	800	52925.6	29.04	11084	17808	9	13	120035	1.55556	286	24521	151406	34	329429	365371	365374	102116	2.406	134	30
39	2018	89225	71132	47	35	48	16374	15301	157517	74580	60540	138058	19	667868	175185	148836	61453	343846	113745	32770	8605	20933	23115	9230	52512	37038	283453	732613	809429	800	52928.6	27.04	11087	17432	308	19	120032	6.44444	231	24513	151405	43	329433	365369	365374	102124	7.406	136	26
39	2019	89226	71132	40	37	50.685	16371	15302	157515	74577	23958	62432	17	740232	177149	166832	61454	396270	113744	32771	8605	20933	25106	10351	57649	41747	334473	816815	1081180	801	52929.6	25.04	11088	17436	219	14	120037	2.33333	338	24513	151404	49	329436	365375	365374	102125	8.406	133	32
39	2020	89229	71132	48	41	41.8	16373	15305	157518	74582	26597	68672	21	877803	197254	224549	61447	456003	113744	32769	8599	20929	26921	11391	99196	45682	385461	928068	1311988	803	52928.6	33.04	11092	17436	375	15	120033	3.22222	354	24515	151404	55	329431	365369	365372	102122	2.406	133	32
39	2021	89232	71128	48	35	44.778	16375	15309	157520	74575	26596	68676	14	921164	216896	228336	61449	475938	113751	32776	8604	20934	26928	11387	66265	45686	356248	1058501	1575204	801	52928.6	29.04	11092	17433	510	15	120033	8.11111	874	24519	151400	54	329436	365368	365373	102119	6.406	138	29
39	2022	89229	71136	48	32	44.8	16380	15305	157515	74582	26597	68676	14	1021439	223471	268700	61454	529280	113747	32773	8605	20934	26927	11387	71305	45682	320879	1175828	1904667	799	52930.6	33.04	11086	17429	528	13	120038	10	2810	24513	151403	60	329436	365366	365372	102119	2.406	141	28
40	2008	445617	393081	166	149	161.1	31577	30284	793615	477059	142010	227502	41	883441	377215	254529	213555	251719	481908	259129	6812	15803	14444	3751	22050	62851	135624	698468	327427	716	10	77.3682	78314	14906	270	50	752375	181	53748	235803	642585	85	551992	129547	241158	325720	13.505	563	105
40	2009	437627	393056	161	143.8	166	31694	30335	793515	476243	89206	132508	43	1094910	439178	356066	295528	299681	481905	259129	8253	20097	14447	4350	27105	62856	184231	877705	393048	610	14	69.3682	77492	14909	267	51	777329	253	63387	196478	782705	119	857678	190432	374343	396075	16.495	547	97
40	2010	505441	392034	168	146	166.5	33164	33160	793101	474097	104210	137407	46	1235037	437119	466958	353428	330973	481900	259133	9062	23143	14449	4697	31884	62858	207398	1032065	492234	790	13	74.3682	77496	14903	265	53	788006	5	61629	202353	710002	153	1223867	227073	569398	472489	15.344	378	100
40	2011	520625	391834	169	144	162.6	36183	36105	793473	473533	114801	142103	55	1480079	516382	587920	463034	375782	481900	259135	11820	25455	14448	5445	43726	62852	248649	1199453	596376	851	114	70.3682	75144	14908	263	54	797860	213	65789	208269	841133	149	1743828	413898	747259	581084	20.017	63	102
40	2012	538268	391727	163.7	144.4	164.7	38431	36104	794177	473190	143008	156005	58	1856500	625555	777338	637018	453625	481907	259127	16255	25452	14448	5444	60244	62853	348272	1451358	682538	1027	208	77.3682	74481	14904	271	56	769579	202	68013	203540	1026075	167	2454069	797279	802278	687905	26.39	60	96
40	2013	550571	391594	171	146	166.7	41469	36110	794149	473021	136204	161802	63	2181159	730582	931160	745009	519425	481903	259134	19199	25459	14448	5449	78711	62855	392557	1777985	812010	1213	214	70.3682	74368	14910	271	60	741293	192	69388	208825	1184677	173	2682807	1126431	1160434	801157	20.896	58	96
40	2014	550564	391589	171	86.4	165.6	41467	36103	794402	473022	126409	168107	77	2423045	796397	1043484	823789	583180	481900	259126	21533	25457	14442	5442	92052	62849	421666	2052396	1053340	1429	207	68.3682	74729	14909	268	76	713008	181	71734	128905	1257161	174	3172883	1470610	1560115	918126	32.559	55	94
40	2015	550564	391589	165	86	164.6	41468	36108	794305	473025	117504	136303	90	2638646	822075	1150310	823787	666278	502820	270758	23593	25459	14441	5448	105529	79243	472001	2400078	1172457	1443	401	72.3682	74727	62111	378	91	707373	191	74627	130636	1313272	178	3241678	1765215	1861015	1126960	36.214	56	98
40	2016	550571	391593	165	77	164	41473	36103	781705	473018	97407	145109	104	2806025	851705	1211805	823788	742540	516420	284715	25076	25453	14446	5445	116576	83273	528955	2327797	1306460	1484	255	72.3682	155257	26342	372	98	717887	174	75923	125708	883121	180	3570258	2157157	2157158	1276222	33.429	50	101
40	2017	550571	391588	114.62	76.6	162	41474	36101	781708	473018	95407	155004	79	3044200	751964	1329196	823787	963050	464404	244190	27060	25455	14450	5440	124291	63371	583828	3087572	1351843	1676	106	76.3682	155286	30737	382	86	726613	173	76765	121087	799066	177	3058419	2315408	2315404	1317282	44.144	54	97
40	2018	550566	391595	116.41	74.1	165	41474	36108	781704	473021	67301	165408	81	3277006	772264	1299135	823785	1205622	491590	232709	29130	25451	14444	5440	130216	62430	486849	3384326	1521616	1670	104	68.3682	155283	32512	381	87	732444	138	96134	121088	824907	137	2337054	2315409	1860173	1476168	31.711	51	99
40	2019	550571	391597	113.5	72.7	166.512	41470	36110	781703	473023	67213	162517	85	3450154	815389	1339348	823782	1295434	491588	232710	31101	25453	14447	5449	131591	62430	517300	3622428	1724504	1671	103	71.3682	155338	32507	387	80	736135	143	96461	121085	824905	118	1382870	2315404	1860179	1535960	44.79	45	98
40	2020	550567	391593	111.9	74.3	159.583	41467	36102	781702	473021	83830	154940	80	2522856	659667	564724	823790	1298487	491590	232709	23219	25453	14443	5440	108305	62432	484489	3993118	1956397	1669	101	74.3682	155334	32506	279	87	736215	97.6667	100402	121084	824903	70	847427	2315413	1860170	1571205	51.272	48	98
40	2021	550562	391589	115.9	73.3	159.586	41469	36101	781706	473018	83829	154941	86	2650181	777430	527906	823783	1344860	491588	232708	23219	25456	14442	5446	110217	62433	612071	4435752	2162872	1668	103	73.3682	155337	32507	106	79	736210	48.3333	106388	121090	824907	73	847424	2315411	1860174	1571205	51.272	52	102
40	2022	550566	391589	113.9	73.3	157.6	41472	36110	781710	473017	83827	154940	87	2879676	793835	602369	823789	1483474	491592	232708	23212	25459	14444	5441	122142	62427	608277	4998259	2279525	1672	108	73.3682	155332	32508	116	87	736214	9	112867	121087	824906	80	847427	2315407	1860178	1571198	53.272	53	99
41	2008	29128	18060	17	10	13	7895	7891	23374	16190	10205	13593	11	152095	18102	106997	315251	27004	27197	7777	19019	14598	10580	3298	9505	49031	27989	67093	37622	67164.5	52928.6	74.3682	14257	2743	28	11	73199	9	942	9261	33971	24	212549	78787	80770	31371	31.2785	93.4891	34.057
41	2009	30717	18139	10.2	12.5	12.2	7554	6847	23450	16204	10202	13593	18	241065	18852	191397	315245	30826	27191	7773	29989	19162	10585	3639	12710	49030	33808	77095	45461	67159.5	52921.6	77.3682	14266	2735	27	19	71347	8	752	4563	33974	18	392780	91705	110612	37176	36.2785	94.4891	30.057
41	2010	32050	18215	10	15	13	7642	7240	23484	16101	10209	13596	16	301402	25145	235155	315244	41114	27195	7778	37310	20535	12012	4024	18314	49026	44244	87572	52663	67161.5	52923.6	73.3682	14260	2740	26	22	70321	7	643	4756	45553	25	469957	137221	151874	45431	31.2785	89.4891	32.057
41	2011	32799	18229	11	15	13	8132	8109	23503	16099	10204	13589	14	406795	31228	329476	315244	46103	27192	7773	49868	27410	13775	4516	26376	49030	55810	106785	67819	67157.5	52926.6	76.3682	14261	2740	26	20	105566	5	551	4757	56564	18	634989	198274	199875	44277	36.2785	92.4891	25.057
41	2012	33668	20255	11.5	16.6	17	8556	8105	23546	16063	10210	13588	16	488977	33941	403088	315244	51954	27198	7775	59405	31089	16085	5256	34263	49032	67265	125056	87409	67159.5	52921.6	76.3682	14262	2738	23	15	105808	10.9091	537	1715	61211	13	771520	224513	224515	52177	34.2785	89.4891	28.057
41	2013	33332	20261	15	14	18	8682	8104	23600	16072	10204	13590	18	511353	35594	417806	315247	57961	27196	7781	61763	34051	18349	5743	48572	49026	79452	153214	109618	67156.5	52928.6	77.3682	14260	2741	25	23	108718	10.8182	602	1448	62617	19	808762	308205	308206	60884	33.2785	86.4891	34.057
41	2014	34478	20252	13	7.6	16	8873	8101	23631	16015	10209	13594	21	482673	38063	383796	315249	60835	27197	7772	57995	44839	20266	6536	84319	49033	85836	173976	116834	67159.5	52929.6	75.3682	14260	2741	27	25	112177	2.72727	619	1891	67151	14	874806	416456	416454	69707	35.2785	93.4891	28.057
41	2015	34930	20574	11	12.7	14	9135	8110	23935	16247	10203	13897	18	462691	40791	354537	315247	67376	29966	7584	55271	43619	22058	7303	48836	48613	91190	191326	116235	67156.5	52925.6	73.3682	14263	3403	36	20	147785	10.6364	630	2074	73705	13	719857	527788	527791	79104	27.2785	85.4891	27.057
41	2016	34857	20658	11	9.7	17	8781	8102	23895	16030	10100	14893	22	421260	40921	305443	315252	74905	31283	7106	50034	52217	23838	7817	31029	64619	82569	209464	154164	67160.5	52928.6	75.3682	14261	3288	39	20	148150	10.5455	636	1808	74055	12	550621	633542	633540	84883	32.2785	92.4891	30.057
41	2017	34838	20615	16.49	11.6	16	8898	8105	24094	16314	9108	15897	10	428073	39582	294322	315251	94179	30000	7317	50579	51171	25197	8343	30009	53334	85749	243967	179398	67158.5	52929.6	75.3682	14266	2409	36	14	154261	5.45455	658	1839	72066	20	578769	558763	558763	90486	32.2785	88.4891	27.057
41	2018	34454	20750	11.52	13.7	15	8903	8106	23821	16374	9729	16890	10	463344	41496	315529	315243	106338	32072	6471	54478	51176	27191	9178	40810	113581	93339	267651	268751	67157.5	52929.6	72.3682	14262	2076	37	15	155032	2.36364	392	1881	76244	11	578767	230379	558761	96602	31.2785	88.4891	26.057
41	2019	34250	20747	18.56	10.7	10.245	8902	8108	23827	16374	8427	16893	14	631742	42477	466951	315247	122331	32067	6462	73973	51179	29253	9850	60183	113583	119061	302115	256793	67160.5	52929.6	68.3682	14258	2078	34	14	161124	3.27273	402	1892	78019	15	578766	230377	558761	104305	34.2785	85.4891	27.057
41	2020	33957	20755	9.57	9.7	14.227	8907	8107	23827	16373	8442	16892	17	638483	40566	448269	315247	149656	32068	6467	73386	51178	31366	11210	66835	113578	131586	330766	314161	67159.5	52930.6	73.3682	14265	2079	38.6667	12	109464	7.18182	449	1150	57546	14	578765	230376	558767	107916	32.2785	92.4891	27.057
41	2021	33954	20756	17.57	11.7	15.185	8905	8102	23821	16372	8440	16895	12	644990	37244	451226	315244	156537	32074	6465	85136	51174	32842	12116	59702	113583	130052	377650	327990	67161.5	52923.6	68.3682	14261	2077	37.3333	14	118361	6.09091	482	1178	57542	20	578771	230384	558766	104243	36.2785	87.4891	29.057
41	2022	33957	20753	16.57	12.7	10.2	8906	8105	23821	16370	8442	16897	11	884587	50536	666243	315248	167813	32071	6464	85135	51175	32842	12117	64553	113575	136922	422163	357342	67159.5	52930.6	72.3682	14260	2073	45	16	118368	6	498	1177	57542	21	578770	230378	558760	104243	30.2785	90.4891	25.057
42	2008	176883	143245	59	53	57	15964	15597	271813	128752	43004	100107	29	507288	180338	199907	174922	127049	141902	82340	10438	15501	13906	4256	11211	35809	52802	288607	166543	2488	1090	77.3682	30650	33208	2279	25	276531	3	31252	79171	310241	72	385303	107985	145411	212638	5.382	94	31
42	2009	191085	143808	59.5	46.1	56.5	14439	13899	270347	127788	59801	104604	28	491689	183329	175028	147661	133339	141902	82337	10092	18400	13906	4973	8327	35806	424698	426566	239502	3508	1206	76.3682	29572	33209	2278	27	262366	7	31292	52548	302956	85	368601	114914	256238	209308	4.34	72	27
42	2010	167633	125420	54	40	53.8	13968	13405	240795	114958	59808	104602	29	467814	162823	175310	140281	129701	141900	82335	11314	23032	13912	5355	13321	35804	288729	435791	391953	3647	2796	68.3682	27117	33201	2285	32	248045	10	28455	55281	266470	78	456159	240951	953385	228173	8.351	35	24
42	2011	172564	127577	46	39	52.6	14700	13610	242767	115302	51002	119006	29	558951	171891	240198	197531	146882	141905	82334	14312	31779	13907	6164	21063	35806	291974	519807	479157	4109	2205	72.3682	28445	33203	2281	33	251908	9	29440	57937	281308	83	743244	554820	701141	270032	6.696	29	29
42	2012	178582	128414	45	48.2	45	15939	13606	244223	114969	51502	121201	39	719376	205564	344479	287859	169345	141905	82331	19513	31773	13909	6161	32008	35807	137803	586664	562136	2939	3092	68.3682	30005	33202	2285	33	249428	1	32345	57542	338524	66	1055454	628888	714675	322595	12.028	30	29
42	2013	183819	128164	49	48	53.3	16396	13609	243475	113202	56402	124608	39	840110	223693	426794	362340	189638	141901	82337	22234	31777	13906	6158	40016	35810	153293	704343	649238	3768	1203	70.3682	29887	33203	2282	37	246943	10	34790	58027	368473	76	1218803	732793	817792	379948	14.296	40	19
42	2014	183815	128171	50	29.6	49.6	16399	13606	244606	113208	65603	76309	37	939254	243508	484922	413422	210841	141905	82336	24343	31781	13914	6165	44470	35804	187403	836409	723326	4585	1252	74.3682	29838	33200	2278	45	244462	10	36503	36205	400879	80	1445906	812191	877190	421615	16.021	32	27
42	2015	183814	128167	46	26	53.8	16401	13601	248101	113206	69634	76884	45	1024718	252963	532274	413428	239482	152092	84790	26507	31779	13914	6161	48128	38882	184942	951630	801783	2855	809	74.3682	29837	32936	2274	44	246854	2	37783	36840	423960	91	1660456	900002	931001	527707	17.251	25	18
42	2016	183811	128168	50	26.3	48	16400	13603	247306	113208	69805	85402	48	1097432	265865	567652	413431	263924	157881	91945	28359	31782	13909	6164	52024	34882	210671	1098578	814686	2030	210	75.3682	37861	34681	2309	45	252178	7	38897	36522	273768	98	1948475	989289	1010285	590664	18.443	24	27
42	2017	183812	128172	43.74	28.7	54	16397	13610	247301	113209	74907	85502	44	1179523	285389	527741	413422	366403	166885	101250	30470	31777	13913	6160	56736	42364	201412	1248886	871624	2215	203	73.3682	37790	36084	2288	47	255255	10	39407	35856	290954	115	2217662	1120174	1143176	650756	11.391	23	24
42	2018	183812	128169	42	26.2	53	16398	13603	247301	113202	74609	87002	47	1320544	296490	534125	413423	489946	179817	97668	33978	31775	13908	6163	56859	43662	215170	1351269	1024632	2219	210	68.3682	37698	36451	2259	46	257155	2	39559	35857	302897	122	2648741	1120168	1320297	731733	14.466	28	25
42	2019	183814	128168	46.3	24.4	50.424	16396	13604	247307	113202	75537	88392	46	1463503	306595	596375	413424	560540	179818	97675	37392	31778	13913	6160	66113	43669	234337	1512269	1149814	2220	208	77.3682	37648	36454	2273	50	259054	5	40136	35856	302898	127	2471966	1120176	1320292	765392	15.765	29	25
42	2020	183819	128169	40.4	19.7	46.15	16403	13609	247301	113200	76194	89647	42	1855352	280099	848760	413424	726499	179822	97670	47156	31775	13907	6159	73990	43669	274487	1724186	1336753	2221	205	73.3682	37642	36456	350	46	259536	3	44739	35863	302889	142	2.98724e+06	1120176	1320295	891156	25.877	30	19
42	2021	183814	128166	42.4	21.7	46.105	16401	13601	247305	113200	76194	89638	45	1961836	345370	848724	413431	767760	179823	97669	47156	31780	13910	6165	82719	43671	279601	1922424	1548052	2220	205	69.3682	37644	36449	533	44	259534	2	46731	35862	302897	128	2.98724e+06	1120170	1320292	891155	26.877	27	22
42	2022	183815	128171	45.4	20.7	47.1	16400	13609	247310	113200	76199	89647	43	2182626	351911	979748	413430	850980	179815	97671	47156	31776	13906	6161	100100	43668	290231	2140004	1766010	2218	207	74.3682	37651	36457	584	47	259539	5	51721	35863	302891	147	2.98724e+06	1120173	1320291	891149	27.877	24	23
43	2008	9312	9249	6	12	14	1311	31603.6	23849	22397	1742	3680	8	25385	9271	4433	777229	11686	6311	8665	5219	36671.4	23510.5	10036.3	398	1242	9875	951	4143	67164.5	52928.6	13.97	4978	2073	16	7	17976	691	882	2628	13044	5	234	30423	17373	6292	29.2785	88.4891	32.057
43	2009	9538	9379	8	11.8	13	1253	31603.6	22371	22366	1743	3685	10	26770	10226	5218	777236	11367	6306	8661	5882.67	36671.4	23517.5	10030.3	334	1240	12370	873	5834	67161.5	52928.6	14.97	4977	2073	18	4	18118	688	902	2608	14597	12	85	30414	32834.5	6288	31.2785	86.4891	31.057
43	2010	9927	9899	6	6	6	1297	31606.6	25926	20881	1737	3686	7	30889	11288	5359	777237	14262	6306	8662	6551.33	36667.4	23513.5	10028.3	527	1235	15736	1187	7887	67161.5	52929.6	14.97	4979	2069	15	5	17626	690	886	3317	16116	7	285	19224.5	48291	6290	35.2785	93.4891	31.057
43	2011	11577	10215	9	14	15	1430	31603.6	24234	20909	1739	3683	12	35736	11991	8049	777230	15709	6303	8667	7211	36664.4	23513.5	10028.3	604	1236	18037	6140	9255	67157.5	52925.6	5.97	4978	2077	11	9	17640	696	921	2712	17136	11	306	8044	47466.8	6291	28.2785	88.4891	30.057
43	2012	11825	10839	14.6	15	16	1453	31608.6	26512	23893	1736	3679	10	40572.7	12939	11454	777234	17784.3	6311	8660	7215	36668.4	23516.5	10028.3	692	1240	23878	6352	13689	67165.5	52930.6	6.97	4973	2074	19	13	18125	696	946	3595	18491	6	308	20685	46644.5	6292	34.2785	90.4891	29.057
43	2013	11113	11053	12	15	13	1661	31607.6	24057	21547	1737	3679	12	45396.3	13971	13923	777234	19872.7	6309	8660	7217	36672.4	23516.5	10031.3	1024	1234	36757	6825	17910	67156.5	52930.6	8.97	4982	2075	13	18	18191	693	966	3616	19967	7	302	44525	45827.2	6289	34.2785	90.4891	32.057
43	2014	11119	11046	6	15	6	1662	31609.6	25960	20549	1739	3683	11	50228	14971	13311	777232	21953	6304	8662	7212	36666.4	23509.5	10031.3	1251	1242	45866	6867	27175	67156.5	52930.6	13.97	4973	2074	16	18	17926	694	986	3839	21392	3	303	45007	45002	6288	34.2785	85.4891	32.057
43	2015	11115	11050	9	6	6	1659	31605.6	26976	22310	1993	3682	19	56378	16040	16423	777237	23926	6174	9642	7209	36664.4	23512.5	10035.3	60285	1643	60289	8514	51862	67161.5	52923.6	13.97	4975	2076	5	17	18589	689	1017	3215	23127	2	306	45305	45302	6284	27.2785	92.4891	26.057
43	2016	11120	11053	13	15	11	1659	31606.6	27287	20988	1361	4937	17	67063	16650	19313	777231	31112	6332	10304	7210	36670.4	23510.5	10034.3	2509	1931	86903	13703	58340	67158.5	52928.6	10.17	5169	2076	4	13	19303	687	1027	3901	24784	10	305	69208	69205	6288	33.2785	89.4891	28.057
43	2017	11112	11055	11	15	15	1659	31609.6	25770	17928	1825	1500	25	75447	18313	25759	777237	31399	8336	17018	7216	36673.4	23517.5	10036.3	3086	1673	130852	18214	70334	67159.5	52927.6	11.23	5258	2076	3	25	19724	689	1006	3908	28418	10	310	86429	86436	6284	30.2785	88.4891	31.057
43	2018	11119	11047	14	8	8	1659	31609.6	27701	23201	1520	2988	21	86630	20461	30775	777238	35410	7780	12675	7214	36664.4	23512.5	10034.3	4480	1674	99581	17754	80499	67157.5	52923.6	12.27	5279	2068	12	18	21592	690	978	4220	32527	6	302	86432	86431	6288	36.2785	94.4891	25.057
43	2019	11111	11055	8	8	9.601	1666	31608.6	27701	23202	1522	2992	19	94401	21207	36108	777232	37109	7788	12681	7210	36669.4	23514.5	10034.3	2709	1674	137429	22237	84527	67162.5	52922.6	9.26	5275	2073	6	17	21791	687	847	4359	34945	1367.25	309	86436	86434	6290	36.2785	92.4891	33.057
43	2020	11118	11047	8	13	10.92	1662	31605.6	28422	23804	680	3952	25	110609	28501	40102	777229	42009	7782	12675	7213	36671.4	23514.5	10027.3	2888	1678	143405	27294	90923	67160.5	52921.6	12.26	5283	2071	4.5	19	22803	692	829	7231	38003	2723.5	301	86435	86433	6289	27.2785	91.4891	25.057
43	2021	11115	11050	6	13	9.976	1667	31611.6	28428	23801	684	3950	18	121505	30800	41827	777236	48882	7783	12676	7214	36671.4	23514.5	10029.3	3036	1674	153786	37692	101222	67159.5	52922.6	12.26	5274	2070	9	18	22805	687	392	7229	38008	4082.75	301	86430	86435	6292	28.2785	92.4891	33.057
43	2022	11118	11051	11	13	9	1668	31608.6	28422	23807	683	3953	18	130261	33875	35175	777236	61214	7788	12673	7212	36666.4	23512.5	10028.3	2789	1677	129628	36907	102075	67162.5	52922.6	9.26	5280	2070	11	18	22798	688	8	7228	38004	5438	309	86436	86431	6293	29.2785	94.4891	29.057
44	2008	173782	139951	64	60	61.46	21534	21328	301283	214645	30570	117646	45	519339	186147	195432	165625	137773	178320	173866	8778	17584	10817	3560	15007	73095	91466	197026	123685	67156.5	52925.6	201.01	193077	48971	1507	54	515688	4	9633	68982	295477	41	347901	296960	389235	111215	11.554	150	44
44	2009	178182	139909	68.8	61.6	67.84	21596	21344	297257	220962	31384	120527	66	713740	220054	289024	241544	204666	178313	173868	11421	20906	10816	4082	20183	73102	125443	240060	136243	67165.5	52925.6	191.33	160561	48970	1510	63	560458	10	14018	73931	339198	78	516227	440257	451031	138814	13.554	116	37
44	2010	187942	147009	62	60	69.03	21630	21343	305461	215075	39988	122652	55	788358	221755	342216	297108	224397	178322	173872	13175	23127	10810	4167	22408	73094	150951	278761	150887	67156.5	52928.6	190.39	177468	48971	1514	61	345693	3	3765	72008	370524	89	628707	470297	515906	189236	6.554	89	38
44	2011	206545	141530	65	59	62	20708	20705	353144	220819	14739	97980	71	926164	264282	403140	350288	258755	178313	173866	15268	26659	12406	4747	26413	73093	194179	341543	181296	67158.5	52930.6	198.39	177463	48976	1512	55	553937	7	5003	72943	264282	90	695051	557972	585146	222221	13.554	92	34
44	2012	213139	163126	70.3	56.4	61.32	21347	21345	317768	226511	15439	97168	70	1158533	314008	539284	474011	305263	178318	173869	21379	33123	14412	5714	32606	73094	256563	460124	223477	67158.5	52930.6	199	193083	48976	1507	73	725510	2	9501	71940	525921	70	744384	633683	750414	263994	14.554	87	37
44	2013	216269	192412	69	60	68.19	21881	21556	307539	222217	24854	80646	75	1366975	347955	666647	589434	352393	178318	173875	25511	38974	16366	6750	36827	73094	314651	561114	295291	67158.5	52925.6	196.18	201693	48974	1505	79	784008	10	9396	79841	591319	68	703677	864044	902504	306492	13.554	66	33
44	2014	224708	166648	68	61.5	67.74	21882	19277	335603	220814	45365	46046	75	1500883	387100	728973	591523	384824	178319	173874	28141	46111	18823	7191	45808	73097	283510	626408	355203	67160.5	52928.6	190.94	210296	48971	1508	72	806510	3	10605	75897	639114	70	794087	1114515	1114513	345420	13.554	63	39
44	2015	238525	190374	71	63.9	62.07	21886	21233	328378	214688	46521	47182	90	1565305	404233	674748	601780	486337	286754	86730	29440	52648	20626	8008	86399	75741	297871	672565	454944	67164.5	52924.6	198.17	218905	54675	2105	88	773489	8	10549	73003	404234	64	831427	1249659	950089	394800	14.554	62	33
44	2016	243657	195046	66	54.4	70.91	21885	20064	322407	213603	42046	52303	93	1639880	409600	698063	598130	532220	290521	87906	30923	57072	22335	8702	78870	68795	353614	786692	491116	67160.5	52930.6	197.36	227515	56450	2105	90	783226	7	10621	72072	409599	69	778381	1083868	1083866	426382	5.554	54	36
44	2017	246247	217964	63.95	62.4	67.95	21882	20901	317467	215705	42357	56902	93	1768580	431546	747989	641422	589052	306088	92621	33362	59960	24205	9403	59603	38424	356057	896186	563896	67158.5	52927.6	198.96	236124	57648	1613	92	760506	9	11454	73753	728172	58	812713	1236943	1236945	468168	11.554	47	32
44	2018	247984	217968	59.12	60.4	70.38	21884	20898	317469	215706	39577	56134	95	1170159	415370	287293	641414	467501	294616	89148	33362	62307	26276	10230	44520	30900	385745	973138	673296	67160.5	52921.6	187.71	244733	57649	1631	95	830908	4	11525	71204	728169	23	647212	1236941	1236947	507496	7.554	52	30
44	2019	249733	217967	63.55	61.4	65.581	21881	20902	317461	215711	37604	58139	91	1310023	452705	258615	641419	598713	294617	89143	33365	68100	28300	11256	40022	30908	457312	1153005	832010	67159.5	52929.6	208.28	253343	57650	1631	99	958245	4	11360	71297	728168	25	481697	1236946	1236943	544230	12.554	46	21
44	2020	251125	217972	65.49	58.4	62.486	21886	20897	317463	215706	37249	59622	94	1402316	479030	244416	641421	678875	294612	89151	33369	68100	30337	12522	44008	30904	525813	1316620	875740	67156.5	52926.6	211.19	253336	57649	1632	95	986377	6	11506	73000	728167	24	316193	1236946	1236947	391800	5.554	44	27
44	2021	251128	217965	65.49	56.4	61.779	21886	20901	317460	215710	37252	59620	94	1465705	512580	273824	641423	679303	294617	89146	33369	68096	30340	12519	42328	30905	488448	1548007	972395	67161.5	52924.6	208.19	253343	57648	2075	92	986382	1	11545	73000	728170	26	316186	1236940	1236945	391798	10.554	47	29
44	2022	251126	217965	68.49	56.4	68.6	21883	20904	317463	215707	37251	59615	94	1631666	563452	344138	641417	724087	294614	89142	33370	68096	30343	12523	43972	30908	428387	1842641	1144068	67165.5	52924.6	202.19	253334	57654	2329	95	986385	4	6684	73004	728171	32	316190	1236943	1236944	391795	8.554	50	24
45	2008	268903	207409	104	93	100.72	38895	31608.6	469603	317108	56210	131833	33	1045388	271394	492572	409641	281434	275403	87853	10906	36672.4	12027	3316	26549	117555	66199	466994	422967	67157.5	52925.6	121.06	66345	26612	624	32	302219	30	17568	112806	303361	62	580047	470435	909604	219149	11.581	205	34
45	2009	182695	135909	73.9	61.1	71	31116	31611.6	312204	201406	56210	131828	25	718530	168615	418982	267776	130940	275405	87859	14195	36670.4	13648	3740	18440	117558	61516	547092	467011	67157.5	52928.6	47.5	66342	26611	630	32	183454	10	5178	41612	303361	49	561019	451709	909604	97637	1.19	203	37
45	2010	186443	142609	70	58	69.55	33525	31603.6	314407	202210	56214	131830	27	751796	173482	419379	214376	158958	275412	87861	13830	36671.4	15017	4103	25367	117560	84124	658619	694419	67162.5	52922.6	75.19	66345	26610	623	31	188549	15	5975	44278	303357	50	580529	670888	909601	247505	8.53	191	33
45	2011	193607	138507	77	65	69.55	33912	31603.6	315908	205204	56213	131834	27	1042422	194638	529924	412373	317877	275408	87858	16513	36668.4	16770	4698	30102	117559	112993	814301	928244	67158.5	52929.6	70.92	66340	26608	627	34	186573	12	6162	46362	303360	72	715026	925687	909601	284892	18.88	193	32
45	2012	320735	246707	124	99	123	48002	31604.6	519901	359910	56213	131830	53	1207408	235264	610759	478669	361395	275412	87856	19604	36669.4	18603	5095	55238	117557	244345	987550	1100616	67157.5	52921.6	77.9	66340	26612	625	59	307504	66	10709	72595	303358	84	1584511	2197187	1307002	334463	10.941	196	36
45	2013	302269	263307	106	101	114	50075	31605.6	530608	369709	56212	131828	64	1313946	252129	657459	500054	404376	275403	87856	21160	36671.4	21013	6272	82263	117558	343074	1147685	1280059	67164.5	52927.6	77.98	66337	26610	623	64	314284	69	11639	66873	303359	92	1856316	2886683	1652610	387779	8.514	192	38
45	2014	198979	263305	110	103	116	50069	31605.6	530603	369708	56210	131833	67	1339352	267913	631720	466304	439737	275406	87859	21371	36668.4	22962	7243.8	99462	117558	401194	1375690	1570889	67157.5	52924.6	78.5	66342	26613	623	66	320803	73	11835	77005	303356	95	2108662	2507075	1437902	433415	16.232	192	30
45	2015	199250	263307	126	107	125	50076	31607.6	530601	369702	62362	134868	63	1382306	274815	620477	447794	487029	296085	85001	21855	36665.4	25072	8226.6	116655	101405	469010	1491943	1745873	67165.5	52921.6	120.83	66339	29614	671	65	314320	68	12913	77390	303355	89	2297146	2996401	2996404	722701	14.832	304	56
45	2016	199585	263305	124	105	120	50071	31603.6	530606	369708	61824	135872	71	1571374	283824	613104	431792	674457	299205	91708	24649	36665.4	26071	9208.4	187266	109249	572378	1717796	1965505	67159.5	52923.6	121.1	57553	35033	645	72	303167	68	13446	76524	303359	105	2685997	3704208	3704201	793707	16.957	314	58
45	2017	200194	263305	76.58	106	77.58	50078	31611.6	530610	369703	57107	13707	39	1777761	306301	718499	522964	752966	180674	64766	27698	36664.4	28570	10187.2	72914	80754	307763	1972634	2330176	67160.5	52930.6	74.89	30330	23554	728	39	187864	16	8161	47806	303361	46	1692471	2030253	2030205	564847	20.38	188	37
45	2018	199641	263307	73.95	108	76.02	50072	31609.6	530607	369703	68508	110196	41	1724823	314645	521493	294672	888707	190668	55000	26680	36665.4	30762	11157	52036	37911	334498	2216223	2837510	67159.5	52927.6	73.97	30089	24866	736	41	184015	7	7912	48831	303357	53	826709	2264005	2030203	626475	24.211	250	31
45	2019	200773	263303	73.42	103	80.1	50076	31607.6	530601	369706	68506	110189	36	2118227	321831	692794	294671	1103630	190676	54996	32497	36671.4	32950	12292	64727	48136	319087	2533540	3313184	67161.5	52929.6	77.04	30080	24870	749	39	168337	14	7893	50273	303355	59	826709	2264005	2030210	684408	30.32	96	24
45	2020	201945	263301	70.85	107	83.793	50071	31603.6	530605	369703	68506	110197	39	2492123	364067	870326	294674	1257740	190674	54993	38249	36672.4	35488	13564	86076	48140	348937	2723804	3713461	67162.5	52922.6	83.07	31728	24874	632	40	162276	12	8037	43735	303360	56	826713	2264008	2030201	742348	35.32	91	27
45	2021	201954	263306	66.68	103	79.49	50071	31607.6	530604	369701	68504	110192	41	2646044	388318	871648	294671	1386097	190668	55000	38254	36666.4	36412	13564	107489	48131	438823	3079876	4466058	67164.5	52921.6	78.51	31727	24870	25	39	165881	8	8503	39254	303359	58	826710	2264012	2030207	806262	34.32	90	24
45	2022	201947	263304	69.68	102	86	50077	31604.6	530608	369705	68504	110188	36	3265928	430276	1288108	294668	1547563	190670	55002	38250	36670.4	36411	13568	137432	48133	403301	3412356	5408998	67158.5	52925.6	83.51	31724	24873	2094	36	165887	12	9232	39254	303361	66	826709	2264012	2030208	806260	31.32	91	30
46	2008	53159	101040	31.2	38.1589	17.972	34711.4	31611.6	205957	109670	67616.3	73494.8	42.0242	1.9128e+06	210936	887039	777236	803137	134785	60667.6	33568.8	36673.4	23517.5	11031	129895	116245	282344	1.25556e+06	1.50142e+06	67159.5	52924.6	73.3682	44989.4	35954.9	1574.98	47.5612	249969	4391.5	13489.1	37223.1	303363	17	82208	180024	1.33814e+06	740277	32.2785	85.4891	29.057
46	2009	54157	101034	23.2	40.1589	24.03	34707.4	31603.6	205954	109661	67608.3	73493.8	43.0242	1.9128e+06	210936	887037	777235	803138	134783	60670.6	33567.8	36673.4	23517.5	11032	129896	116247	282341	1.25556e+06	1.50142e+06	67156.5	52924.6	70.3682	44994.4	35951.9	1575.98	46.5612	249968	4392.5	13488.1	37222.1	303361	28	157904	180026	1.33813e+06	740281	30.2785	94.4891	31.057
46	2010	54627	101039	29.2	46.1589	27.052	34710.4	31611.6	205960	109661	67607.3	73491.8	43.0242	1.9128e+06	210935	887038	777233	803132	134789	60668.6	33569.8	36667.4	23518.5	11034	129896	116247	282348	1.25556e+06	1.50142e+06	67157.5	52924.6	69.3682	44991.4	35948.9	1575.98	47.5612	249972	4390.5	13488.1	37224.1	303356	37	109703	180022	1.33814e+06	740281	35.2785	87.4891	28.057
46	2011	54967	101038	28.2	43.1589	24.068	34707.4	31610.6	205953	109667	67616.3	73487.8	41.0242	1.91281e+06	210934	887038	777237	803132	134789	60662.6	33575.8	36664.4	23515.5	11027	129893	116243	282340	1.25555e+06	1.50142e+06	67160.5	52925.6	70.3682	44988.4	35957.9	1573.98	47.5612	249977	4393.5	13494.1	37226.1	303363	50	132602	180021	1.33813e+06	740282	36.2785	90.4891	32.057
46	2012	55331	101034	31.2	44.1589	26.94	34703.4	31608.6	205954	109667	67615.3	73493.8	40.0242	1.9128e+06	210935	887035	777238	803134	134788	60670.6	33576.8	36673.4	23518.5	11030	129894	116247	282346	1.25555e+06	1.50142e+06	67162.5	52928.6	72.3682	44990.4	35954.9	1571.98	38.5612	249975	4389.5	13494.1	37222.1	303359	16	180308	180025	1.33814e+06	740282	34.2785	94.4891	26.057
46	2013	55107	101031	26.2	43.1589	25.755	34703.4	31605.6	205961	109669	67610.3	73493.8	42.0242	1.9128e+06	210938	887033	777234	803139	134785	60667.6	33568.8	36665.4	23514.5	11028	129899	116247	282342	1.25555e+06	1.50142e+06	67158.5	52921.6	72.3682	44991.4	35949.9	1577.98	45.5612	249975	4395.5	13489.1	37231.1	303361	19	161910	180025	1.33814e+06	740279	28.2785	93.4891	34.057
46	2014	54907	101033	31.2	37.1589	18.582	34708.4	31602.6	205958	109667	67616.3	73491.8	39.0242	1.9128e+06	210930	887042	777230	803135	134792	60665.6	33568.8	36671.4	23517.5	11036	129894	116239	282343	1.25555e+06	1.50142e+06	67160.5	52922.6	76.3682	44993.4	35948.9	1570.98	47.5612	249970	4396.5	13495.1	37225.1	303364	51	700304	137189	1.33814e+06	740285	36.2785	85.4891	25.057
46	2015	65154	101033	29.2	41.1589	25.017	34704.4	31606.6	205956	109667	67611.3	73493.8	46.0242	1.9128e+06	210936	887038	777238	803139	134790	60667.6	33576.8	36668.4	23511.5	11027	129901	116245	282348	1.25556e+06	1.50142e+06	67158.5	52927.6	68.3682	44993.4	35957.9	1572.98	40.5612	249969	4391.5	13495.1	37228.1	303355	44	511801	255497	1.33813e+06	740281	29.2785	90.4891	27.057
46	2016	65024	101035	23.8	38.1589	28.867	34706.4	31603.6	205959	109662	67616.3	73494.8	45.0242	1.9128e+06	210938	887038	777235	803130	134784	60667.6	33574.8	36667.4	23514.5	11929	129901	116240	282340	1.25556e+06	1.50142e+06	67161.5	52926.6	75.3682	44996.4	35950.9	1574.98	41.5612	249968	4388.5	13490.1	37229.1	303361	26	154104	189496	1.33813e+06	740282	27.2785	90.4891	29.057
46	2017	65007	101040	22.8	38.1589	22.78	34707.4	31609.6	205952	109666	67615.3	73485.8	43.0242	1.9128e+06	210930	887033	777231	803131	134785	60670.6	33571.8	36671.4	23518.5	12667	129894	116242	282345	1.25555e+06	1.50141e+06	67158.5	52924.6	75.3682	44993.4	35950.9	1569.98	42.5612	249972	4387.5	13489.1	37227.1	303356	20	599905	107526	1.33814e+06	740278	32.2785	87.4891	34.057
46	2018	54003	101036	26.8	46.1589	20.76	34710.4	31604.6	205961	109670	67607.3	73494.8	42.0242	1.9128e+06	210933	887034	777232	803134	134791	60666.6	33576.8	36673.4	23514.5	13846	129899	116243	282340	1.25555e+06	1.50141e+06	67157.5	52930.6	77.3682	44996.4	35948.9	1570.98	45.5612	249971	4390.5	13491.1	37225.1	303364	21	599904	202758	1.33813e+06	740284	36.2785	88.4891	30.057
46	2019	53605	101034	20.7	38.1589	24.4	34710.4	31607.6	205957	109667	67611.3	73494.8	47.0242	1.9128e+06	210931	887034	777238	803136	134790	60667.6	33572.8	36671.4	23513.5	15090	129899	116243	282344	1.25555e+06	1.50142e+06	67164.5	52924.6	70.3682	44994.4	35955.9	1575.98	46.5612	249970	4392.5	13486.1	37230.1	303364	23	599904	202754	1.33814e+06	740284	36.2785	92.4891	32.057
46	2020	53410	101036	19.7	38.1589	19.13	34705.4	31604.6	205955	109668	67607.3	73490.8	41.0242	1.9128e+06	210932	887034	777237	803137	134783	60667.6	33568.8	36668.4	23512.5	16695	129897	116239	282348	1.25555e+06	1.50142e+06	67165.5	52922.6	76.3682	44992.4	35952.9	1575.98	38.5612	249969	4394.5	13495.1	37227.1	303358	25	599908	202754	1.33813e+06	740284	28.2785	94.4891	30.057
46	2021	53401	101040	18.7	46.1589	18.82	34711.4	31608.6	205960	109663	67613.3	73486.8	47.0242	1.9128e+06	210930	887039	777233	803136	134785	60671.6	33571.8	36673.4	23518.5	18054	129897	116240	282340	1.25555e+06	1.50142e+06	67158.5	52929.6	74.3682	44994.4	35952.9	1578.98	46.5612	249971	4396.5	13491.1	37224.1	303363	22	599906	202754	1.33814e+06	740283	35.2785	86.4891	27.057
46	2022	53403	101036	22.7	43.1589	16.82	34703.4	31602.6	205952	109669	67610.3	73485.8	45.0242	1.91281e+06	210938	887041	777229	803133	134786	60671.6	33569.8	36664.4	23514.5	18053	129901	116241	282346	1.25555e+06	1.50142e+06	67161.5	52926.6	73.3682	44990.4	35951.9	1570.98	41.5612	249969	4393.5	13491.1	37223.1	303356	24	599904	202759	1.33814e+06	740286	33.2785	94.4891	26.057
47	2008	6579	5457	6	14	10	994	31605.6	16136	14846	2368	3086	4	23627	8252	4903	777234	10483	4067	6495	6234	36670.4	23515.5	10035.3	731	1469	9447	3330	7276	67162.5	52927.6	4.24	2702	1039	16	3	10801	267	148	4588	11719	9	177	20555	12214	4460	31.2785	89.4891	25.057
47	2009	6861	5573	6.9	13.6	13.9	1318	31603.6	16557	14945	2362	3081	7	26929	7893	6189	777230	11961	4067	6494	6841.33	36668.4	23511.5	10035.3	1009	1472	12249	3104	8511	67161.5	52924.6	5.23	2706	1035	17	10	10897	269	210	4631	12366	10	418	20550	9382.5	4463	30.2785	88.4891	28.057
47	2010	7002	5646	7	9	12	1710	31604.6	17048	15221	2363	3081	7	31205	9208	7728	777238	14281	4068	6486	7447.67	36668.4	23514.5	10032.3	1169	1464	15107	3957	7506	67157.5	52923.6	8.25	2702	1035	15	3	7972	263	236	5244	13127	8	4180	7719	6559	4460	31.2785	91.4891	25.057
47	2011	7225	5790	6	8	10	1190	31602.6	18159	15854	2365	3084	11	31503	8738	7966	777235	14804	4070	6489	8059	36667.4	23515.5	10028.3	1317	1466	15994	4375	6567	67163.5	52921.6	9.25	2704	1034	11	12	10204	264	234	5194	13200	11	2200	5205	24049.5	4462	33.2785	91.4891	26.057
47	2012	7965	6529	12.2	8.9	13	1688	31611.6	18274	15760	2368	3089	7	37757	9317	9602	777232	17781	4068	6494	8062	36665.4	23509.5	10029.3	1478	1471	23958	5529	7051	67164.5	52929.6	7.47	2707	1037	14	7	11206	267	255	5553	14110	9	224	26822	41551	4461	28.2785	88.4891	29.057
47	2013	8633	6989	10	5	11	1708	31610.6	19664	16293	2368	3083	7	44015	10026	10268	777237	20766	4074	6490	8057	36670.4	23511.5	10027.3	1792	1465	39009	5718	7276	67157.5	52923.6	13.32	2710	1037	19	11	10837	270	250	5548	15923	7	212	48442	59046.5	4462	32.2785	93.4891	28.057
47	2014	8632	6997	9	13	8	1709	31606.6	20023	15797	2367	3085	13	50262	10926	15608	777236	23739	4073	6491	8061	36669.4	23511.5	10030.3	2776	1464	42823	11153	16311	67157.5	52926.6	5.36	2703	1039	12	11	10894	272	279	5579	16277	11	340.5	76539	76541	4457	33.2785	87.4891	29.057
47	2015	8626	6997	9	8	12	1708	31602.6	21568	14670	2369	3083	11	51861	11643	13804	777238	26425	4230	7215	8057	36669.4	23511.5	10034.3	3395	2380	57592	13977	35680	67158.5	52930.6	5.36	2710	1036	18	8	10385	269	295	5304	17658	8	468	44108	44109	4460	32.2785	93.4891	32.057
47	2016	8631	6992	15	13	13	1705	31607.6	24046	16179	1180	7701	7	60241	11883	17355	777234	31005	4321	7427	8063	36664.4	23510.5	10027.3	4414	2813	80190	17734	38119	67164.5	52924.6	7.41	2728	1124	22.5	10	11035	271	326	5161	19250	7	269	114337	114339	4466	31.2785	86.4891	33.057
47	2017	8632	6996	7	6	6	1707	31611.6	24413	15990	3492	4949	17	67421	13463	18927	777235	35029	4785	8540	8058	36667.4	23516.5	10027.3	4560	2510	96253	24227	39127	67157.5	52928.6	13.43	2721	1153	15	11	11033	263	337	4628	20470	9	267	134147	134150	4457	29.2785	94.4891	33.057
47	2018	8625	6996	9	8	13	1710	31604.6	23548	12590	4854	6119	14	76830	15538	23755	777236	37552	8910	6480	8055	36669.4	23509.5	10035.3	4958	6432	97150	30778	44725	67163.5	52930.6	7.39	2703	1175	20	16	10939	271	280	4094	22279	6	269	134145	134150	4461	29.2785	89.4891	26.057
47	2019	8625	6988	6	12	6.756	1708	31602.6	23811	12175	5290	6360	13	86525	16410	31376	777235	38759	8905	6482	8057	36673.4	23510.5	10029.3	5475	6433	156289	2470	53221	67163.5	52923.6	5.31	2780	1166	15.5	16	10996	265	325	3297	25090	3	267	134145	134145	4465	33.2785	88.4891	32.057
47	2020	8626	6994	11	10	9.899	1711	31602.6	23117	12410	452	4032	14	107260	15633	43365	777233	48272	8905	6480	8061	36668.4	23510.5	10035.3	5966	6434	223196	36683	58406	67164.5	52927.6	5.31	2855	1174	12	13	10323	267	287	5803	26822	1612.33	270	134148	134143	4459	29.2785	87.4891	30.057
47	2021	8632	6990	12	10	11.925	1708	31602.6	23113	12406	449	4029	19	143765	16024	65101	777230	62641	8910	6485	8061	36668.4	23515.5	10031.3	6843	6432	171200	40918	65175	67162.5	52925.6	9.31	2853	1173	8.5	19	10324	263	268	5807	26825	3227.67	266	134141	134148	4462	36.2785	89.4891	31.057
47	2022	8631	6997	10	8	10	1704	31611.6	23117	12403	443	4037	11	160846	18044	62750	777231	80059	8901	6482	8056	36668.4	23515.5	10030.3	7203	6428	155050	42045	66325	67164.5	52923.6	9.31	2859	1166	2	20	10318	269	9	5806	26828	4836	265	134145	134150	4464	30.2785	91.4891	29.057
48	2008	70861	49353	33	30	37	11691	28723	66462	58438	1549	10540	20	256149	116661	53741	22225	85755	152499	22995	8598	16639	5954	2530	6510	25489	48262	132614	79924	67157.5	52922.6	89.89	83162	16342	46	17	173881	81010	13486.1	26141	222763	13	20462	54118	59798	41009	31.2785	85.4891	30.057
48	2009	71967	42251	39.9	23.4	37.9	12113	15284	66490	58755	1548	10542	21	316401	137497	76731	22227	102184	152504	22992	10243	21280	5950	2931	8332	25491	73047	150410	68039	67162.5	52924.6	106.99	96953	16343	48	28	189206	82202	13494.1	29310	277101	9	22668.1	153243	157314	52584	31.2785	86.4891	34.057
48	2010	74832	42715	33	27	35	12172	14439	68324	63327	1553	10542	25	368137	153485	91155	22223	123508	152495	22996	11583	23358	5947	3358	11252	25488	102103	174256	85075	67161.5	52922.6	110.12	96957	16339	45	24	238206	76810	13489.1	32010	312100	10	20931	201234	176355	64004	28.2785	90.4891	30.057
48	2011	80041	52136	36	31	36	12176	16006	70624	60785	1545	10546	28	333227	136857	48805	22221	147569	152499	22994	10135	30273	5952	3674	12012	25484	127293	233522	79687	67163.5	52921.6	99.03	96956	16339	47	25	220729	95459	13492.1	32566	268480	12	19516	206546	210723	63965	33.2785	94.4891	27.057
48	2012	83962	53557	40.6	22.6	43.62	12374	16004	80543	70204	1551	10544	36	391010	144787	65553	26407	180671	152497	22988	11787	30267	5947	3674	15616	25489	174387	258409	131681	67162.5	52928.6	125.31	96957	16336	47	31	176926	99093	13493.1	32722	306336	20	37550	21214	302155	75817	27.2785	89.4891	26.057
48	2013	89818	63152	38	35	42.322	14517	16006	131636	117555	1551	10546	35	452521	170396	81822	33008	200317	152500	22987	13326	30272	5950	3672	22864	25489	103757	326101	269308	67164.5	52930.6	125.07	96960	16341	48	42	204422	99602	13487.1	30627	334672	16	120723	31201	393576	93002	29.2785	86.4891	30.057
48	2014	95604	64511	37	36	44.182	14518	16006	135121	118853	1549	10545	47	546679	190132	99321	40150	257229	152501	22990	15740	30274	5952	3678	29164	25488	271531	33811	244937	67158.5	52926.6	132.1	96955	16340	48	52	207499	99764	13490.1	32032	355045	13	63643	485005	485006	102120	33.2785	93.4891	27.057
48	2015	96408	64642	40	31.8	42.795	14513	16008	136256	118855	1960	12106	56	587800	191421	117103	47257	279287	159829	31843	17778	30266	5950	3677	34269	26510	296127	331259	278691	67161.5	52930.6	171.89	96956	16807	394	49	208214	98842	13493.1	34541	399773	34	43059	586893	586895	122422	32.2785	92.4891	26.057
48	2016	99204	68723	44	33.9	48.219	14509	16008	140067	118859	2104	12506	60	651413	221697	134740	55831	294982	182103	37737	17147	30272	5953	3677	38511	29123	379714	391413	308710	67159.5	52930.6	167.26	96958	18806	400	55	233627	100250	13491.1	37148	482618	9	37490	680821	680816	138626	31.2785	86.4891	32.057
48	2017	99410	71928	42.93	36.4	44.932	14518	16001	132067	118854	2164	13133	49	583167	243939	113004	28545	226238	191091	42594	15523	30271	5955	3672	41083	23438	378765	436099	495211	67162.5	52925.6	133.54	96951	18828	129	52	228483	100247	13491.1	39191	529204	17	77489	750452	750445	141851	27.2785	94.4891	32.057
48	2018	101801	83703	46.74	35	41.744	14511	16009	124574	118862	14085	17103	51	597715	226832	128594	39232	242298	204794	50160	16016	30272	5948	3672	33611	18314	512955	462626	566067	67156.5	52924.6	130.07	96951	16593	148	54	164110	143662	13489.1	14474	490186	23	147156	750444	750444	152071	32.2785	86.4891	28.057
48	2019	104808	81500	47.45	37.8	40.668	14514	16007	109427	118858	21293	28260	51	660613	267037	124350	31120	269237	204792	50158	17528	30269	5955	3679	32217	18310	543416	508903	540609	67163.5	52923.6	120.76	96952	16588	3716	55	111764	141076	13495.1	13020	490188	20	107506	750443	750447	164877	28.2785	89.4891	26.057
48	2020	104801	84757	41.45	30.9	45.151	14509	16002	205575	118860	19447	69387	57	693683	247053	135629	44808	311012	204797	50161	18162	30275	5948	3680	32747	18319	610872	551544	582647	67161.5	52921.6	114.13	96953	16593	271	56	145792	142061	13491.1	11302	490185	16	123124	750444	750452	370588	30.2785	92.4891	30.057
48	2021	104802	84756	47.45	39.9	38.151	14518	16006	205569	118860	19448	69389	52	751069	265758	148208	44812	337123	204792	50162	18164	30270	5951	3672	34584	18319	651608	647505	735109	67163.5	52921.6	109.13	96952	16592	385	51	145799	135632	13488.1	11302	490189	24	123124	750445	750449	370589	33.2785	91.4891	32.057
48	2022	104804	84748	42.45	39.9	44.151	14513	16006	205570	118857	19453	69385	51	751071	265756	148202	44804	337124	204793	50161	18167	30268	5955	3674	34584	18315	651610	647506	735101	67164.5	52921.6	113.13	96955	16586	387	59	145791	135630	13495.1	11308	490181	26	123126	750443	750445	370586	30.2785	89.4891	31.057
49	2008	152204	126906	52	49	52.8	97610	25805	223109	145604	47702	123909	24	250009	99804	40906	57502	109301	83424	68318	6267	18412	8216	2109	12650	9001	61416	167524	87488	2025	186	75.3682	35360	3077	78	24	213983	19	14016	45065	112402	26	52826	94758	107420	84005	31.2785	93.4891	30.057
49	2009	159508	123804	57.1	52.5	55.1	124603	25608	239308	149603	47704	123909	25	356803	109409	124905	118206	122503	83422	68322	8186	16547	9202	2486	18120	13201	85556	209633	100890	2020	186	74.3682	35899	3083	81	33	215519	12	14163	55361	176002	36	70595	121653	151543	100104	28.2785	88.4891	31.057
49	2010	166083	124509	52	47	53.09	28542	28543	243508	152401	47710	123908	34	407206	116702	142104	129203	144405	83424	68325	9149	16909	9982	2799	22031	16008	127466	252891	132184	2025	186	68.3682	35956	3079	84	26	222887	14	17562	60071	191002	63	200379	202491	236823	125093	29.2785	88.4891	32.057
49	2011	172995	126809	57	48	53.46	28908	34201	245104	114204	47703	123903	33	493407	128966	187295	167509	177153	83416	68324	11760	19109	10855	3253	27897	20309	180822	303585	164457	2170	264	69.3682	35983	3077	80	31	228104	15	18511	68591	191009	77	288592	295935	340961	150807	28.2785	93.4891	32.057
49	2012	177591	127502	59	48	56.45	36616	34210	246504	115203	47708	123909	29	575201	140440	229902	210103	204805	83424	68322	13636.5	19111	12703	3916	38478	30609	218476	368922	229677	3162	233	71.3682	35987	3075	76	35	207102	17	19019	69652	191008	32	289398	389389	415251	179909	32.2785	89.4891	29.057
49	2013	179729	127809	55	51	57.61	36819	34201	244508	113003	47709	123906	38	655102	149106	265908	237901	240101	83420	68318	15516	19113	14467	4555	45135	36001	234850	433197	304779	3987	301	71.3682	35989	3077	81	33	218409	20	19462	71751	191003	50	384108	438259	519068	207603	34.2785	92.4891	34.057
49	2014	179732	127801	57	46	56.77	36811	34210	244508	113010	47710	123910	45	740005	158518	309006	237906	272492	83419	68320	17485	19110	15986	6321	52072	41777	285213	499299	361463	5787	300	68.3682	36324	3080	81	45	222105	20	20653	72651	191008	56	420658	645802	610707	237504	27.2785	86.4891	25.057
49	2015	179734	127806	54	52	56.86	36820	34205	244507	113004	52951	135555	40	814509	165354	340774	237910	308401	87187	70781	19211	19107	19129	7144	54248	40484	299582	562061	411694	6826	297	68.3682	36330	3083	81	39	225935	14	20958	73327	191005	63	465449	788057	745206	268605	34.2785	90.4891	26.057
49	2016	179725	127808	55	43	58.26	36813	34203	244508	113007	53003	137910	37	888505	172981	366986	237909	348503	90517	74917	20929	19110	21059	7896	58613	43105	331515	625178	459625	7716	301	73.3682	36328	3135	81	41	229611	15.8571	21899	70761	191010	72	484063	917436	917404	506303	35.2785	93.4891	33.057
49	2017	179733	127803	50.71	44	55.27	36819	34205	244510	113008	44221	138130	42	962110	181764	395232	237906	385117	96009	78416	22528	19108	23221	8629	59080	42817	366081	752227	551618	8040	297	71.3682	36330	3133	83	35	205507	9.71429	22723	66446	191004	63	493504	999873	999905	564566	36.2785	92.4891	31.057
49	2018	179727	127808	50.9	48	51	36814	34202	244510	113001	39353	146323	41	1055704	199275	432841	237901	438781	122841	61182	22535	19112	25500	9483	63820	46072	376609	878248	653413	5794	301	77.3682	60667	2901	368	41	211308	13.5714	25216	66448	191006	53	493507	999874	999904	624403	28.2785	93.4891	25.057
49	2019	179733	127808	48.12	45	49.801	36820	34203	244501	113007	39357	146321	39	1129093	197644	441226	237905	490225	122836	61184	22534	19113	27646	10387	102522	46066	480388	994129	744913	5796	301	68.3682	60615	2904	154	35	202607	7.42857	26548	66446	191007	57	493510	999871	999901	698108	32.2785	93.4891	31.057
49	2020	179728	127809	47.19	44	51.602	36819	34210	244506	113007	39358	146322	38	1274601	226508	314901	237903	733203	122836	61183	22529	19106	30190	11473	103655	46067	577602	1149925	810645	5793	297	73.3682	60615	2903	111	40	202329	8.28571	26376	66448	191002	38	493506	999877	999904	776282	35.2785	91.4891	31.057
49	2021	179733	127809	43.54	44	56.44	36816	34203	244502	113002	39361	146319	43	1252838	252780	315077	237907	684994	122837	61184	22529	19113	29603	11752	47099	46067	619605	1307325	950929	5787	301	70.3682	60615	2905	115	38	200991	11.1429	25263	66447	191001	33	493508	999876	999902	632449	34.2785	94.4891	27.057
49	2022	179725	127802	41.54	47	53.1	36816	34209	244509	113008	39356	146322	42	1459201	284807	355708	237903	818704	122838	61186	22534	19109	29605	11752	60592	46064	502229	1470183	1074285	5787	298	68.3682	60618	2907	126	44	200987	8	26989	66454	191004	42	493503	999878	999908	632451	30.2785	89.4891	33.057
50	2008	31412	18570	11	11	17	44288	11646	33759	22109	7538	13503	14	91305	31775	23412	16692	36135	26097	57206	9047	16391	11775	3327	4840	32617	34408	50044	12806	67164.5	52927.6	19.78	22846	22429	42	21	45480	124	420	12274	45427	17	33197	31484	35001	15828	35.2785	91.4891	34.057
50	2009	32976	17293	20.1	13.7	12.1	44107	11893	35650	23344	7534	13499	16	142262	44340	56213	46923	41728	26102	57205	14041	18078	11780	3866	6001	32618	46830	56921	17358	67161.5	52927.6	27.96	33797	22426	41	19	80011	209	406	14274	67178	27	48153	42373	49975	18500	28.2785	93.4891	27.057
50	2010	34321	18062	17	9	11	9341	11928	34584	22378	7530	13501	18	159765	51668	53121	39869	54987	26094	57203	15683	22722	11780	4410	7385	32614	57166	55067	21357	67158.5	52921.6	29.86	33799	22426	45	20	94762	191	464	15121	82047	28	57169	101521	104902	21671	32.2785	92.4891	31.057
50	2011	35709	17909	11	12	17	9626	13006	33628	22187	7538	13500	23	218915	62201	91680	73538	65039	26098	57204	21367	26464	11782	5021	11873	32616	71283	65347	60437	67158.5	52921.6	30.63	33797	22425	39	16	84427	298	566	18200	101505	28	86578	174106	180925	30126	36.2785	90.4891	33.057
50	2012	37165	18273	12.3	9	14.318	9852	13004	32249	20203	7536	13502	15	290162	76234	135017	106026	78924	26094	57208	28216	26467	11780	5022	20717	32618	110943	85681	71151	67157.5	52925.6	32.11	33801	22421	44	16	77031	337	436	19437	126422	20	116439	224511	308447	37421	32.2785	88.4891	30.057
50	2013	37864	18590	12	11	14.411	10035	13004	33213	20906	7537	13505	16	363720	85143	180939	139151	97659	26094	57210	35100	26469	11776	5021	28396	32620	125525	108326	93054	67158.5	52926.6	32.31	33795	22430	36	21	90830	451	231	20087	139989	20	140370	400154	435970	44288	35.2785	92.4891	25.057
50	2014	38503	18598	16	16	12.506	10036	13002	33738	20983	7531	13506	20	391899	96076	174862	122791	120982	26101	57207	37475	26461	11776	5016	68641	32615	183623	121171	135178	67156.5	52923.6	30.28	33798	22429	45	15	98899	424	297	21335	158794	22	126591	563487	563490	51463	28.2785	86.4891	34.057
50	2015	38803	18877	20	12.1	16.554	10043	13006	34343	20980	7361	15759	18	477097	97499	245667	184469	133937	30551	66374	45318	26468	11782	5022	81842	40175	183615	144592	185337	67162.5	52922.6	27.87	33802	22243	44	22	94449	298	213	21790	165942	23	170432	777085	777092	60169	28.2785	92.4891	31.057
50	2016	38606	18836	18	12.1	13.446	10041	13008	34368	20986	7283	16209	23	485762	101325	236530	144713	147912	34191	66516	46264	26468	11779	5017	61528	32011	157908	154910	189953	67162.5	52925.6	36.16	33795	22943	37	15	100541	238	226	22433	174728	24	151172	894368	894365	68041	27.2785	93.4891	25.057
50	2017	39710	16854	11.71	10.6	18.707	10038	13009	30827	20979	6713	14961	24	492661	103884	230243	137853	158551	35290	67516	46566	26465	11774	5015	60793	28454	192802	181173	221553	67161.5	52929.6	33.5	33798	22743	41	19	96736	358	229	23184	182364	25	207000	443169	443169	69270	33.2785	88.4891	26.057
50	2018	39601	16984	17.64	6.5	11.642	10040	13008	28079	20987	6713	14962	17	631983	98338	364832	265897	168820	37392	59714	59204	26467	11779	5022	65589	32654	202889	203822	271265	67158.5	52930.6	36.93	33798	20517	39	20	92458	447	310	14769	163714	26	491558	443165	443171	76051	29.2785	86.4891	29.057
50	2019	39305	16175	17.6	12.1	16.597	10034	13003	27200	20984	5774	25364	19	710657	99741	420014	312657	190920	37396	59718	66929	26467	11779	5017	54276	32660	200927	208236	299554	67157.5	52924.6	35.2	33800	20521	456	15	123475	482	1391	14587	163715	27	558571	443166	443169	82767	36.2785	90.4891	34.057
50	2020	39304	15437	15.6	10.9	13.544	10034	13009	25881	20978	6529	29395	17	786811	100358	435183	355209	251285	37396	59717	72183	26465	11775	5020	58516	32655	213998	232293	407345	67164.5	52924.6	38.16	33801	20516	36	20	118768	402	3647	13427	163717	30	583624	443165	443172	96228	33.2785	94.4891	28.057
50	2021	39305	15432	18.6	5.9	18.458	10043	13006	25881	20987	6520	29403	24	764663	108567	424897	355211	231210	37390	59720	72192	26469	11781	5018	60885	32658	245340	259558	576212	67158.5	52922.6	32.16	33802	20515	33	20	118771	384	8967	13422	163712	34	583629	443163	443164	96223	27.2785	85.4891	25.057
50	2022	39309	15434	11.6	9.9	19.458	10042	13002	25881	20978	6521	29395	16	764670	108570	424895	355216	231209	37395	59720	72191	26468	11781	5018	60883	32655	245341	259565	576207	67163.5	52923.6	35.16	33801	20514	27	21	118767	389	8964	13428	163713	27	583629	443168	443167	96225	36.2785	92.4891	31.057
51	2008	64773	33886	20	13	21.12	17983	17988	46171	42095	7262	31262	28	207246	49702	88959	68119	68581	30560	64095	11516	14724	10714	3706	11532	27367	72900	111957	54476	67156.5	52925.6	63.27	50155	40669	228	29	81092	10	7159	22917	84343	17	165887	193214	272185	72684	2.35	27	27
51	2009	66571	33970	28.3	19.3	21.25	18092	18087	47679	43021	7394	31272	35	298231	58658	135770	102571	103816	30562	64097	15123	18499	10710	4266	17008	27374	91075	94043	48828	67163.5	52930.6	66.5	47196	40669	222	29	105062	3	15567	26443	98377	21	232006	328980	398131	90573	2.35	24	16
51	2010	69097	36148	20	17	20.35	18779	18753	53169	46920	7466	31495	29	348289	60991	171564	127201	115745	30562	64099	19034	23826	10713	4497	20098	27369	118701	122243	78954	67157.5	52924.6	65.5	88737	40668	229	32	73335	1	3397	31704	101633	19	292650	422144	507376	107930	6.35	28	12
51	2011	69595	37167	20	21	23.35	20165	20206	53315	46774	7463	31490	33	348291	60991	171564	127201	115737	30559	64100	22647	26785	11680	4800	24916	27367	118008	142862	111452	67162.5	52927.6	64.5	88808	40677	221	32	110062	5	8282	32698	101627	24	444130	541439	615588	122418	1.35	26	15
51	2012	78509	37733	21.5	15.7	25.47	20441	20440	49972	43301	8430	31672	33	523921	86412	287473	223996	150049	30554	64099	29967	32548	13352	5531	24952	27366	171765	176543	152943	67165.5	52921.6	67.8	88808	40668	223	38	124564	4	7776	32698	140672	29	688202	386128	663556	144323	1.35	29	16
51	2013	80562	38251	22	15	19.5	18916	18897	51115	42510	8632	32322	41	610829	96784	346460	280008	167593	30562	64098	35111	37415	15131	6467	27276	27373	190833	198184	199322	67161.5	52924.6	67.13	89044.4	40677	226	41	152002	6	6289	36667	157128	31	880365	680927	707093	165019	2.35	27	10
51	2014	83502	39543	29	15.7	19.57	18913	18267	54680	45986	3502	2407	42	672010	107331	380566	308067	184123	30559	64100	38703	41492	17294	6674	36013	27365	195404	244865	322452	67164.5	52925.6	64.65	89285.9	40673	226	38	175008	10	15185	27708	177167	32	1003388	726616	726614	185976	5.35	26	15
51	2015	85820	41978	21	18.2	22.64	18920	16517	53637	44121	3524	2514	46	720590	111266	409146	335582	200196	58526	46089	41644	45436	19035	7444	38753	27556	201137	267459	388793	67156.5	52923.6	65.56	89536.3	40671	288	47	174505	2	7514	32010	185049	30	1149512	539480	539477	206806	2.35	30	12
51	2016	86217	46139	21	15.3	23.39	18920	16481	53983	45013	3725	3338	45	771299	113812	418360	340800	239145	59866	47144	44756	54635	20739	8069	41467	27663	220622	295882	440371	67156.5	52922.6	65.24	89771.7	43941	288	47	175463	2	9943	31852	191355	31	1262222	603466	603471	223763	4.35	32	14
51	2017	87492	46317	27.46	20.4	19.46	18920	15344	53933	45650	3011	3411	42	830841	118316	451179	367905	261362	62257	49023	48213	58958	22607	8717	44163	30216	242557	345437	537116	67164.5	52924.6	75.7	90019.1	43939	246	47	165963	9	30373	35305	191354	27	1367056	698016	698017	245470	9.35	31	7
51	2018	88219	46317	25.3	13.4	24.19	18915	15342	53930	45651	2890	3644	41	522732	113279	202864	367901	206605	59608	46935	48207	64065	24596	9504	29998	23057	251139	390637	665531	67164.5	52921.6	83.04	90260.6	42541	290	42	226762	7	45361	36361	191351	20	987120	698017	698016	265451	7.35	29	8
51	2019	88940	46321	22.22	17.4	22.217	18914	15349	53935	45650	2906	3744	40	561071	123480	157461	367896	280141	59611	46939	48213	67041	26612	10477	31009	23056	290620	439339	720113	67156.5	52925.6	88.24	90501	42544	238	48	252125	7	34220	34988	191358	20	607171	698017	698020	282276	4.35	28	15
51	2020	89329	46324	24.19	18.4	22.191	18912	15347	53933	45657	498	21647	45	579255	130668	136524	367902	312079	59604	46941	48206	67035	28499	11642	25509	23058	243798	484503	816116	67164.5	52923.6	117.63	93164	42541	149	41	312785	5	42419	37200	191355	11	227222	698017	698013	175544	3.35	31	11
51	2021	89329	46319	28.19	22.4	21.072	18919	15342	53936	45657	497	21646	48	589739	141790	139409	367899	308540	59609	46939	48211	67036	28505	11647	55432	23055	305501	570175	816466	67158.5	52921.6	111.63	93167	42539	145	42	312782	4	39602	37201	191353	9	227229	698013	698012	175552	10.35	26	10
51	2022	89322	46325	24.19	15.4	18.9	18912	15344	53932	45655	498	21643	47	653631	152932	166215	367905	334496	59602	46940	48210	67040	28500	11644	61126	23054	296951	652537	944167	67157.5	52922.6	115.63	93161	42542	74	41	312783	6	33117	37193	191355	9	227229	698014	698020	175550	7.35	30	15
52	2008	107948	80233	40	39	41.86	20455	20455	170224	128764	31793	35070	36	417262	97071	212955	191462	107251	99291	94503	11670	16826	10833	3801	18599	30764	74786	146624	98934	67164.5	52929.6	107.7	106699	34537	1341	38	226284	3	4189	24464	164721	34	469631	273472	280578	110605	16.381	108	22
52	2009	107950	83088	41.7	37.6	36.74	20287	20291	148177	109004	33259	36423	40	507696	114534	224566	194157	168610	99293	94506	13075	21949	10834	4372	18887	30766	102006	165801	81503	67164.5	52926.6	107.66	102101	34543	1343	35	265085	9	5110	26682	186348	44	440894	323685	364702	137923	16.381	84	24
52	2010	121419	82446	46	38	41.98	18770	19460	146246	105792	32156	38078	38	580488	118876	264170	221727	197454	99291	94503	16077	27500	10840	4789	21697	30759	115008	183717	115593	67162.5	52930.6	106.48	106636	34536	1335	44	261885	1	1706	23746	199033	51	536192	359412	485481	176115	7.381	63	23
52	2011	132238	84489	37	35	38.69	22584	22610	145877	98493	41969	44971	45	672249	140909	315224	261378	216137	99290	94498	18770	29509	12413	5085	25427	30767	150288	240344	147946	67159.5	52924.6	109.78	102793	34536	1337	41	260170	1	1708	25107	235184	56	772174	615064	625014	205577	8.381	64	19
52	2012	105382	92668	45.7	37.6	45.77	22574	22582	147901	98810	42839	45646	45	834821	167414	410824	335226	256591	99293	94505	25625	37303	14634	5843	30447	30761	173217	297267	175214	67160.5	52923.6	107.78	106793	34538	1334	43	300124	6	3111	23552	271968	49	1127066	692514	878785	244247	14.381	66	20
52	2013	139860	88227	43	40	42.56	22727	22719	142723	91559	44306	48273	50	1002126	187697	521906	426849	292533	99292	94504	31002	39109	16635	6347	35918	30759	223369	344207	210092	67158.5	52926.6	129.59	109634	34542	1339	46	400010	9	2617	24635	303513	57	1459977	1100251	1116155	284303	14.381	59	20
52	2014	144553	87760	44	40	38.72	22723	25593	171357	99636	47525	49285	48	1106932	208030	579637	473298	319281	99288	94499	34426	42083	18839	6518	42744	30761	232662	371604	281309	67164.5	52921.6	130.59	112470	34536	1343	47	465004	6	13408	21937	343415	58	1694357	1342551	754370	322008	10.381	30	16
52	2015	149386	100401	42	38.2	37.7	22724	24214	174519	112272	30257	32269	51	1188419	215718	631588	516366	341125	145862	60961	37185	52319	20665	7246	46546	36574	240013	432126	364101	67164.5	52923.6	119.97	115311	34538	1378	52	445195	7	14417	18356	354106	56	1886523	1574523	884882	357284	11.381	32	9
52	2016	149574	97360	41	37.5	38.75	22725	22441	175356	130656	30232	31984	53	1235957	219256	622818	509297	393891	109344	101066	38875	55577	22338	7849	50110	35706	309004	494907	446609	67156.5	52922.6	108.32	118149	41543	1788	57	451516	8	15349	17001	365160	56	1394013	1001515	1001512	386579	14.381	36	13
52	2017	149823	96864	39.71	30.4	44.71	22719	22516	168647	116787	40507	31922	54	1304943	229656	640557	524325	434743	114240	105864	41153	61184	24194	8490	55637	35702	274696	573824	530869	67156.5	52929.6	118.02	120991	41569	1403	57	444241	2	8194	22783	390874	53	1404011	1052372	1052372	424081	14.381	38	17
52	2018	149631	96867	44.06	36.4	37.2	22722	22513	168647	116786	19246	9444	47	866336	220159	297309	524322	348870	109642	101275	41155	61548	26281	9226	52420	37647	327378	638203	780013	67156.5	52924.6	128.67	123829	41667	1386	40	508874	6	7939	23943	390870	52	1.1019e+06	1052370	1052371	461571	11.381	37	19
52	2019	149453	96866	42	34.4	40.002	22722	22516	168651	116788	21332	11088	46	960122	239991	296463	524327	423680	109643	101277	41151	67024	28408	10184	54004	37645	345153	710228	874849	67157.5	52930.6	129.45	126668	41664	4972	42	553717	5	3753	25912	390873	32	799781	1052368	1052367	495905	7.381	36	11
52	2020	150195	96862	41.96	37.4	41.962	22727	22511	168647	116784	19357	32437	42	1195414	253953	360950	524322	580515	109641	101281	41151	67023	30313	11347	54521	37641	370767	828142	953136	67162.5	52928.6	127.87	122883	41664	4973	47	567385	7	3484	30444	390870	23	497658	1052371	1052363	464920	9.381	31	10
52	2021	150192	96869	36.96	30.4	43.645	22726	22517	168649	116790	19357	32429	38	1242138	271510	399728	524330	570908	109646	101274	41156	67019	30304	11351	41319	37646	375061	911180	1070322	67161.5	52924.6	127.87	122884	41665	4971	42	567384	8	6203	30449	390869	22	497660	1052367	1052369	464915	12.381	31	18
52	2022	150190	96868	34.96	31.4	39.5	22719	22511	168653	116787	19359	32432	40	1428811	292883	525195	524323	610733	109649	101278	41147	67023	30310	11343	45821	37644	306419	1132905	1216461	67157.5	52929.6	132.87	122884	41672	4978	45	567386	3	8328	30443	390872	23	497667	1052365	1052370	464918	7.381	32	12
53	2008	65007	49308	35	24	26.51	9743	10001	113201	83207	24627	31663	11	145968	50551	54637	42991	40794	47438	23635	5815	11509	8761	2187	5297	15585	33514	51303	24784	67165.5	52925.6	44.88	17532	2284	30	14	58995	12	1163	24141	81262	20	52010	66587	111407	42623	8.49	121	27
53	2009	68029	50002	29.3	32.4	27	9755	8449	114506	83307	24629	31663	17	169029	53413	66882	55073	48735	47439	23635	7145	19183	9736	2467	6066	15586	51333	67203	36435	67159.5	52926.6	46.56	17536	2282	23	18	59337	18	337	15008	85099	21	70286	43865	87549	50741	9.49	121	22
53	2010	70740	50404	32	27	34.87	9778	9767	117402	85008	24625	31660	13	194895	56931	77171	60312	60799	47437	23642	7812	21453	10850	2703	8644	15585	60671	85283	52245	67161.5	52924.6	41.54	17529	2278	29	20	58360	14	414	16553	89127	27	86456	101781	162873	60221	7.49	116	23
53	2011	74302	53610	34	30	34.67	9935	9802	122502	86506	24623	31655	17	245001	65937	106908	85987	72182	47437	23634	10551	23391	11994	2977	9825	15580	89776	115708	82701	67165.5	52926.6	41.17	18889	2276	24	11	53715	12	552	17312	89135	23	137489	144657	230679	59429	6.649	118	21
53	2012	76117	53204	36.2	25.5	36.86	10202	9807	124702	87006	24630	31662	23	283995	81491	122916	104665	79599	47438	23642	12616	23392	13316	3418	10196	15577	100024	148676	96737	67161.5	52923.6	45.21	18887.2	2283	29	23	56491	14	790	17321	89130	24	179584	199503	296710	69993	9.224	115	22
53	2013	74587	55602	31	34	36.9	10206	9801	128005	87406	24624	31654	17	255277	85353	82156	63009	87782	47444	23634	11287	23395	14937	3795	12032	15579	119015	178030	121209	67164.5	52923.6	42.03	18869.5	2280	24	17	57945	10	829	18010	89130	21	108383	122678	187910	85130	7.377	112	22
53	2014	75997	55606	29	34	37.62	10199	9805	128005	87410	24630	31658	15	257004	89761	76930	53064	90332	47435	23640	11326	23400	16468	4511.6	11484	15586	125677	220363	145695	67156.5	52930.6	50.5	18869.8	2280	22	17	58949	11	1152	18348	89134	27	121420	154438	195007	96045	4.527	120	16
53	2015	77080	55604	36	31	36	10206	9806	128003	87403	33844	23023	18	264922	93545	72882	47731	98501	50616	23468	11634	23398	18025	5233.2	21145	17313	158852	253623	178727	67165.5	52924.6	47.27	18855	3205	29	21	60329	8	1052	18949	89128	15	127700	213432	213406	108660	4.874	116	17
53	2016	77482	55605	30	33	37.68	10200	9807	128006	87404	38333	21665	22	338320	95260	83180	56043	159890	44458	27505	14761	23393	19301	5946.8	23209	18145	190726	297159	209492	67164.5	52924.6	40.21	18856	3073	27	22	61411	4	1386	19189	89126	15	154315	286116	286107	118963	7.328	119	17
53	2017	78009	55605	33.12	30	30	10199	9803	128002	87409	35564	22024	25	372008	103433	92102	61395	176481	47993	31085	16113	23391	22327	6668.4	25585	20771	245474	362702	242691	67165.5	52928.6	40.77	18860	4037	27	24	62554	12	1461	19271	89132	15	163709	365514	365502	132053	8.936	117	15
53	2018	78190	55605	33.42	33	32.42	10205	9809	128008	87405	36038	23087	17	429583	106331	121096	76410	202161	49976	29348	18446	23391	24287	7384	32925	11016	245298	412935	314078	67157.5	52925.6	44.99	18856	6406	31	21	59198	8	1079	19756	89132	15	195559	484786	365509	149617	7.207	120	19
53	2019	78355	55603	33.64	26	39.712	10205	9804	128001	87402	36226	23778	16	463257	115439	101523	76408	246306	49974	29344	19689	23400	26030	8217	21445	19374	283636	473006	384922	67157.5	52929.6	41.29	18687	6403	26	18	61078	6	1118	19876	89131	23	195556	484788	365507	198664	11.32	65	16
53	2020	78171	55610	26.8	35	30.828	10201	9809	128008	87402	38239	29258	21	756647	130014	246915	76411	379725	49979	29344	31902	23395	28190	9118	36878	19366	339167	505630	512953	67161.5	52928.6	47.79	18671	6405	31	16	60250	7	1245	19231	89130	16	195556	484791	365505	247703	12.32	64	20
53	2021	78165	55608	26.64	26	30.9	10208	9801	128010	87410	38234	29265	25	829913	142290	270926	76411	416710	49981	29341	31905	23396	29324	9122	44124	19374	374567	572897	640642	67159.5	52925.6	48.26	18672	6397	35	24	62333	6	1475	19282	89131	21	195555	484791	365510	238690	13.32	62	21
53	2022	78164	55602	30.64	27	39.9	10204	9805	128010	87406	38233	29259	19	927164	154447	316933	76412	455786	49975	29346	31902	23395	29322	9118	53463	19365	254677	628151	800569	67165.5	52924.6	44.26	18672	6401	32	23	62340	8	1612	19285	89133	29	195552	484787	365504	238687	11.32	69	21
54	2008	323704	101035	95.11	39.1589	91.19	34703.4	112007	344808	109668	67611.3	73490.8	34	1425671	213060	793106	668419	419518	134784	60668.6	16554	36668.4	13693	4391	74203	47703	151510	975310	824978	37563	52923.6	116.56	44988.4	35952.9	1574.98	34	380214	4389.5	2379	64420	320373	310	2433836	1490702	1636282	437428	49.47	125	52
54	2009	327002	101035	90.54	39.1589	92.23	34705.4	112004	348308	109665	67614.3	73489.8	39	1755616	230983	1017425	868953	507220	134784	60669.6	19887	36670.4	15702	5215	119106	24202	241104	1243387	1125061	52212	52929.6	100.64	44997.4	35956.9	1572.98	40	377969	4392.5	2304	55529	345321	303	3512525	1802905	2052968	604051	73.827	63	51
54	2010	329910	101040	96.79	44.1589	95.5	34711.4	112004	352506	109668	67607.3	73485.8	41.3333	2433341	243686	1223744	1048890	965922	134787	60665.6	26997	36669.4	17189	5790	142309	74804	308205	1.5558e+06	1889095	37743	52926.6	104.87	44990.4	35950.9	1576.98	36.3333	366055	4391.5	1756	56567	362344	308	3.83638e+06	2423610	2713309	839044	89.685	68	56
54	2011	344602	101037	98.87	39.1589	97.3	34708.4	120108	351104	109662	67614.3	73487.8	39.6667	3087187	275086	1605833	1286988	1206268	134786	60668.6	34820.5	36669.4	19096	6751	199507	113303	395104	1.84011e+06	2690453	86076	52925.6	103.92	44995.4	35955.9	1576.98	43.6667	368287	4388.5	2149	56516	403427	302	4.97903e+06	2917902	3272610	1073783	97.733	71	45
54	2012	349701	101039	102.47	46.1589	90.06	34711.4	133207	347907	109670	67607.3	73493.8	45	3950977	340116	2185599	1834163	1425262	134790	60663.6	42645	36665.4	21960	8256	299910	160207	551109	2.28282e+06	3102267	212710	52923.6	97.81	44992.4	35957.9	1574.98	44	360588	4392.5	2097	51003	500323	188	5883151	3384202	3410728	1380741	106.528	66	41
54	2013	356706	101036	103.62	40.1589	97.52	34706.4	145404	352207	109664	67611.3	73486.8	45	4208461	379458	2146610	1712447	1682399	134786	60663.6	44753	36667.4	24636	9426	340209	177503	560409	2.71077e+06	3625708	110228	52927.6	98.87	44996.4	35957.9	1578.98	46	359708	4395.5	2087	49870	556311	178	4836315	4291507	4291539	1637715	179.834	55	41
54	2014	361303	101039	97.85	38.1589	97.81	34707.4	173306	352310	109662	67609.3	73489.8	47	4659296	411543	1957778	1443171	2289998	134792	60670.6	48926	36668.4	26948	10603	251902	213201	534808	3.11644e+06	3956411	115731	52924.6	100.48	44993.4	35953.9	1578.98	43	357758	4392.5	2225	50554	601203	183	5.16529e+06	5319703	5355577	1866619	186.403	58	47
54	2015	365408	101034	107.37	43.1589	93.2	34703.4	160609	343110	109670	67608.3	73487.8	46	5100852	419949	2228027	1611784	2452881	134786	60670.6	52801	36664.4	28045	12554	289402	213202	564907	3571403	4614554	77144	52930.6	85.31	44992.4	35950.9	1575.98	40	333633	4388.5	2189	49522	624766	188	5.93273e+06	5319703	6163149	2420254	229.683	64	40
54	2016	371401	101036	109.58	38.1589	98.62	34710.4	156804	297401	109663	67612.3	73492.8	47	5683432	450343	2620550	1921114	2612553	134792	60667.6	57431	36672.4	30349	13881	335902	213206	625506	4044910	4520309	80169	52921.6	92.24	44992.4	35948.9	1570.98	40	324477	4391.5	2255	44677	672789	185	6.97331e+06	5319706	7335151	2751075	258.29	60	44
54	2017	377304	101040	110.12	40.1589	94.48	34707.4	140809	288405	109662	67609.3	73490.8	43	6353532	494942	2896166	2110676	2962429	134788	60666.6	61776	36667.4	32982	15253	338106	213203	690706	4.56513e+06	5270481	74914	52925.6	97.12	44991.4	35949.9	1572.98	44	318120	4388.5	2375	43064	738865	188	8.03745e+06	5319705	7792648	3089915	242.641	66	45
54	2018	382102	101035	113.72	39.1589	94.88	34705.4	140305	284302	109662	67611.3	73494.8	46	7082854	453667	2960624	2053086	3668578	134787	60669.6	67142	36672.4	35870	16755	377308	213201	766806	4.87044e+06	6219115	74920	52928.6	89.63	44988.4	35954.9	1573.98	42	302042	4392.5	2460	43066	739437	192	6.15135e+06	5319703	7324045	3434825	282.184	69	41
54	2019	390602	101033	114.82	42.1589	97.02	34707.4	115503	280102	109661	67612.3	73489.8	47	7812164	412384	3025082	1995504	4374710	134791	60665.6	72491	36667.4	38988	18257	481304	213208	838207	5255202	7160705	74916	52923.6	67.7	44993.4	35957.9	1572.98	47	216912	4390.5	1144	43070	559513	184	6654033	5319706	7324045	3647510	394.639	74	38
54	2020	398209	101035	119.12	44.1589	104.15	34707.4	118705	269903	109664	67611.3	73485.8	44	8748225	445626	3471994	2062974	4830614	134787	60671.6	80283	36671.4	42499	20132	516001	213208	928605	5927307	8239407	74918	52926.6	70.04	44988.4	35952.9	1576.98	47	215182	4387.5	1221	43067	608938	184	6654035	5319702	7324046	3885005	435.78	74	43
54	2021	398203	101034	122.08	40.1589	95.7	34706.4	118705	269903	109661	67610.3	73489.8	44	8654780	506365	3543855	2062974	4604579	134786	60669.6	73736	36670.4	44959	21864	540981	213208	976769	6751008	9247201	74911	52927.6	70.35	44996.4	35952.9	1573.98	44	216965	4390.5	1239	43063	608931	190	6654035	5319705	7324044	4051101	432.78	77	44
54	2022	398201	101031	120.08	44.1589	103.7	34702.4	118701	269908	109662	67616.3	73493.8	40	8654780	506358	3543860	2062971	4604577	134791	60662.6	73732	36673.4	44965	21861	540987	213207	976773	6751004	9247209	74913	52926.6	69.35	44997.4	35949.9	1577.98	40	216970	4390.5	1239	43070	608932	192	6654031	5319704	7324044	4051101	438.78	71	48
55	2008	7326	6807	14	7	11	870	31608.6	20016	12815	1283	2009	8	31748	8312	5639	777229	17300	11415	4380	7657	36670.4	23515.5	10032.3	310	692	7786	1802	15335	67156.5	52928.6	9.16	262	35950.9	2	9	150	1	1	5882	16943	4	2574	12006	6004	4007	34.2785	89.4891	25.057
55	2009	7667	7246	6.4	5.2	10.4	940	31607.6	20216	437	1278	2002	14	35346	8611	7379	777238	18636	11415	4374	7775.67	36672.4	23509.5	10032.3	354	695	9869	1902	15329	67165.5	52928.6	4.16	263	35949.9	10	11	146	5	2	9392	17964	4	2573	13149	6003	4013	27.2785	87.4891	31.057
55	2010	8243	7705	9	8	6	1220	31604.6	20561	4758	1286	2003	7	37129	9845	7914	777233	19389	11411	4376	7902.33	36665.4	23514.5	10034.3	414	695	15260	4701	17510	67159.5	52925.6	5.18	252	35953.9	2	9	189	1	6	9524	16135	5	2579	3316	6006	4010	31.2785	87.4891	28.057
55	2011	8704	8151	13	5	8	2576	31602.6	20790	4809	1281	2003	11	38757	10378	8381	777238	20006	11409	4374	8018	36668.4	23517.5	10029.3	464	692	15074	13754	16259	67157.5	52924.6	9.2	247	35949.9	3	9	210	5	10	5252	18251	2	2578	3827	9577.75	4012	27.2785	91.4891	34.057
55	2012	9788	8465	7	14.5	14	2576	31610.6	20784	4147	1281	2002	12	44021.7	13060	8505.5	777236	23042.3	11415	4378	8019	36669.4	23510.5	10031.3	522	694	20446	4980	20540	67162.5	52922.6	7.2	252	35948.9	8	9	418	3	8	5349	18952	11	2578	3826	13143.5	4016	35.2785	88.4891	29.057
55	2013	10803	9407	7	6	14	1274	31609.6	19030	5007	1283	2002	13	49289.3	14732	8629	777236	26077.7	11414	4374	8019	36666.4	23513.5	10029.3	598	690	29090	7328	25399	67164.5	52921.6	8.15	245	35953.9	4	12	106	4	9	6652	20488	7	2636	16235	16715.2	4013	30.2785	91.4891	28.057
55	2014	10810	9412	14	13	7	1274	31607.6	21476	5520	1280	2002	14	54553	15921	9528	777229	29110	11409	4382	8018	36673.4	23515.5	10032.3	836	696	37211	10158	37996	67161.5	52930.6	3.15	246	35952.9	1	16	1133	2	6	6858	22159	5	2631	20288	20287	4010	36.2785	93.4891	30.057
55	2015	10805	9408	8	7	8	1268	31611.6	23407	19801	1279	2008	14	58788	13918	10536	777238	34342	8717	5202	8023	36671.4	23516.5	10035.3	1437	1418	48339	10583	53130	67161.5	52930.6	5.07	248	35956.9	5	11	915	2	1	6470	23927	1092.25	2635	20286	20290	4009	30.2785	94.4891	25.057
55	2016	10804	9412	9	9	13	1273	31604.6	24614	20503	1284	2003	12	66556	18277	12052	777230	36239	13502	4778	8026	36667.4	23514.5	10034.3	1885	1892	70895	20983.5	48263	67161.5	52925.6	3.02	244	35949.9	5	7	916	2	9	6584	25501	2173.5	2632	51004	51009	4009	28.2785	88.4891	29.057
55	2017	10803	9407	12	8	8	1270	31610.6	26207	22126	1281	2009	12	73955	15300	13351	777237	45319	9635	5660	8020	36668.4	23517.5	10032.3	2175	2099	96076	31383	48260	67157.5	52929.6	10.13	225	35951.9	7	11	908	3	4	6815	27012	3256.75	2637	32007	32003	4014	32.2785	85.4891	30.057
55	2018	10807	9407	6	14	7	1272	31608.6	23701	20251	1286	2805	11	83509	18113	15834	777235	49574	10871	7249	8022	36671.4	23511.5	10030.3	2386	2132	88789	31235	45847	67159.5	52924.6	2.13	232	35956.9	10	8	147	6	8	6141	23647	4340	2636	32002	32005	4010	31.2785	93.4891	28.057
55	2019	10802	9412	7	11	12.664	1272	31605.6	23999	19881	1334	2806	7	94158	20593	20309	777235	53266	10864	7249	8024	36673.4	23518.5	10031.3	2860	2131	108349	38857	53444	67162.5	52927.6	8.13	230	35956.9	10	15	142	1	7	6120	29754	5427.25	2636	32003	32001	4012	27.2785	85.4891	29.057
55	2020	10807	9416	12	8	15.768	1277	31608.6	25184	21058	2583	2634	12	108873	20767	19885	777238	68241	10867	7244	8017	36664.4	23518.5	10036.3	3157	2131	136261	30733	61235	67162.5	52926.6	6.13	224	35955.9	10	9	151	1	1	5163	32144	6505.5	2633	32007	32003	4011	27.2785	91.4891	29.057
55	2021	10804	9411	13	12	13.987	1276	31606.6	25180	21060	2580	2635	14	114605	22996	22826	777235	68792	10871	7246	8023	36673.4	23511.5	10033.3	3357	2132	169192	46176	73375	67159.5	52921.6	2.13	227	35957.9	1	14	149	2	4	5167	32148	7585.75	2636	32005	32005	4007	31.2785	93.4891	29.057
55	2022	10802	9414	13	14	16.1	1277	31603.6	25180	21055	2580	2637	15	120304	25790	20438	777229	74077	10864	7247	8018	36668.4	23514.5	10028.3	3891	2138	110834	53604	77214	67158.5	52930.6	8.13	230	35949.9	8	11	147	4	4	5160	32145	8672	2634	32004	32005	4010	36.2785	91.4891	26.057
56	2008	11078	7792	15	12	12.8	2386	2391	27575	25176	409	9007	4	33890	7117	18092	6414	8702	12682	10045	6869	20946	13247	1583	1659	5421	19103	15974	12608	176	52921.6	68.3682	4930	107	9	5	11207	6	16	3240	10346	4	8733	40879	41532	10831	9.16	60	9
56	2009	12169	8032	7.8	6.2	8.9	2941	2934	27863	25457	4009	10003	12	40082	9593	20202	6201	10296	12680	10044	7973	23713	13248	1789	2166	5427	28643	16767	10407	175	52923.6	69.3682	4935	102	2	12	11418	6	21	2971	12432	13	8780	19382	19958	12241	10.16	60	7
56	2010	11914	8481	11	5	14.1	2963	2695	27292	24898	1510	6008	12	45424	11012	18043	4705	16384	12688	10042	8896	27350	13249	2070	2919	5422	38800	22425	8446	171	52922.6	68.3682	4937	101	2	7	10400	10	118	3259	14430	12	3091	11699	20218	14970	9.246	56	9
56	2011	12386	8853	7	7	10.2	3363	2806	28404	25881	1406	6101	5	54609	13804	23487	7460	17339	12685	10037	10885	31705	13250	2502	3247	5429	50795	28490	9718	175	52928.6	72.3682	4907	103	3	8	11662	10	329	3389	17104	16	12745	31004	48008	17122	8.166	46	11
56	2012	12392	8909	9.2	13.5	10.2	3743	2806	28495	25900	1805	7109	7	68792	18486	30285	10674	20050	12681	10039	14103	31696	13247	2504	4835	5427	54209	40458	12232	177	52930.6	73.3682	4908	102	9	7	12252	4	678	3648	22820	7	13832	107803	112139	19736	7.018	41	7
56	2013	12703	9109	13	6	15.2	3997	2809	29235	26523	3206	14005	12	78762	21521	35138	12660	22102	12683	10043	16017	31700	13247	2506	5569	5427	68041	51928	18646	170	52927.6	77.3682	4916	107	11	12	12841	2	758	3714	27074	11	14611	136071	136227	22603	4.018	38	13
56	2014	12700	9112	8	9.7	11.3	3993	2805	29804	26517	1606	6905	11	93390	24181	43278	16077	25932	12683	10045	18792	31700	13252	2503	6402	5423	87221	67185	20913	169	52926.6	69.3682	4912	105	9	8	13422	3	804	2239	30812	12	11534	186045	186517	26390	1.018	55	12
56	2015	12704	9113	9	8.7	8.4	3993	2805	29409	26517	1610	7005	11	105758	26622	50595	16078	28553	14363	10950	21073	31700	13251	2500	12393	5697	96531	76253	29940	174	52923.6	73.3682	4909	135	10	5	14826	2	902	2403	34228	14	24863	327994	350923	32996	1.018	39	5
56	2016	12700	9108	7	4.6	11	3993	2807	28308	26520	1296	7687	8	99209	28849	38872	16077	31492	15589	12010	19607	31705	13246	2502	12555	7753	123864	83459	34866	175	52926.6	74.3682	6659	206	8	12	15407	5	985	2530	29057	9	12550	123405	150381	41432	7.018	46	8
56	2017	12702	9105	10.25	9.6	7	3994	2808	28302	26515	1508	10203	5	106627	31473	40962	16083	34205	16669	13549	20626	31703	13254	2505	11467	9756	105189	90777	58516	169	52924.6	68.3682	6684	207	15	9	15513	10	818	2609	31695	4	12554	230099	235890	47211	8.018	27	5
56	2018	12708	9110	9.28	11.6	15	3995	2803	28302	26515	1710	10301	9	122616	32405	52709	16082	37498	17397	13612	23268	31697	13248	2505	10199	5055	121948	96214	70593	176	52929.6	72.3682	6691	206	12	5	15941	8	434	2616	32645	9	8213	230097	360065	52197	6.018	28	12
56	2019	12700	9111	14	11.3	14.321	3992	2803	28306	26523	1806	10501	4	138027	34192	63924	16075	39922	17395	13607	26857	31705	13252	2505	8892	5055	203871	108456	76203	170	52926.6	72.3682	6582	205	13	7	15461	2	442	2618	32651	12	6388	230095	360062	56933	7.018	26	7
56	2020	12706	9112	11.9	11.1	8.169	3997	2802	28307	26516	1536	10925	7	160617	34638	23051	16084	102939	17398	13607	32452	31698	13251	2502	14577	5054	164755	120562	81131	170	52929.6	70.3682	6590	210	20	11	15759	6	452	2614	32644	3	16369.9	230093	360066	67917	2.018	21	7
56	2021	12708	9112	13.9	5.1	15.103	4000	2806	28301	26523	1532	10924	5	175714	48604	25571	16078	101544	17395	13609	32448	31705	13252	2500	15014	5056	154832	138985	97492	168	52923.6	72.3682	6588	207	17	3	15758	3	460	2609	32648	5	16364.9	230093	360061	67917	6.018	30	7
56	2022	12704	9111	11.9	12.1	8.1	3993	2808	28310	26517	1532	10932	6	189167	52753	24391	16076	112045	17397	13610	32455	31705	13249	2502	17536	5062	153221	148666	126804	171	52924.6	76.3682	6589	207	22	5	15762	3	454	2611	32642	5	16373.9	230097	360064	67914	3.018	28	8
57	2008	204015	134696	76	61	74.69	273675	26601	253706	157208	103808	131069	20	542783	327747	76076	777232	138966	271251	210684	7797	12659	7198	4109	8763	27192	77822	264523	297698	67165.5	52930.6	230	227005	192553	4649	68	1749880	9	11	123229	462533	28	108336	222222	222572	255761	31.2785	86.4891	25.057
57	2009	209831	140656	74.2	61.7	76.21	298273	26215	271561	168269	103814	131069	42	655634	367010	104197	777232	184448	271255	210690	9345	15785	8525	5174	13201	27188	102584	322094	236911	67159.5	52925.6	237	227012	192562	4655	67	1957037	10	2	137371	590072	30	273179	300201	307512	306541	36.2785	87.4891	30.057
57	2010	218037	145288	78	68	79.65	319489	59467	277440	168241	103815	131076	69	742271	401506	119272	777235	221504	271254	210689	10516	17139	9789	6112	18762	27192	124176	351109	300113	67158.5	52928.6	234	227012	192562	4649	75	2078053	7	9	149112	673583	36	398828	447570	441244	363511	35.2785	86.4891	31.057
57	2011	219123	157024	74	60	79.72	320591	42003	294238	169134	103815	131070	63	899905	481745	154886	777237	263291	271253	210689	12735	21147	9896	6905	24960	27191	164104	407924	362071	67159.5	52923.6	229	227014	192556	4653	91	2107144	5	10	178775	805473	42	420141	507471	644026	422026	36.2785	93.4891	32.057
57	2012	234006	157212	79	62	79.3	31878	42008	295084	169452	103806	131072	67	1069663	564484	181194	777234	323995	271253	210683	15020	23058	11227	7781	28885	27191	182212	477830	387995	67164.5	52921.6	237.64	227013	192562	4648	96	2195064	10	11	99455	928510	28	280746	681342	688813	495882	31.2785	91.4891	29.057
57	2013	237619	157225	75	68	80.7	29882	42010	295729	171427	103808	131071	74	1245451	629867	231850	777233	383747	271250	210686	17614	24981	13320	8326	38255	27184	232858	560761	397975	67165.5	52930.6	235.64	227009	192555	4649	130	2355073	3	9	117170	1085648	29	436021	900274	900274	574477	36.2785	88.4891	34.057
57	2014	237617	157229	74	62	72.71	29881	42007	295728	171427	103811	131077	76	1468610	504762	297218	777236	666638	271247	210686	17617	26894	15259	9291	44586	27188	262708	642835	471405	67161.5	52925.6	235.64	227014	192553	4651	132	1676512	6	7	122794	1173137	42	709136	1185655	1185654	574482	33.2785	93.4891	25.057
57	2015	237617	157231	78	64	75.15	29878	42008	295729	171434	104019	131637	80	1667966	547125	332327	777235	788528	317713	210918	17614	28814	18570	10387	41093	44551	283279	742443	568309	67156.5	52922.6	234.64	227006	172008	4654	141	1680694	6	9	130304	1263045	45	854172	1526160	1526160	574475	27.2785	85.4891	34.057
57	2016	237622	157228	70	64	76.83	29878	42009	295730	171433	93344	118528	146	1817105	569287	340810	777238	907021	304154	238703	17616	43264	20080	11140	33555	24859	316631	884377	637031	67162.5	52930.6	238.64	227011	172006	9539	139	1693473	2	2	125807	1315008	45	888276	1763179	1763184	574484	35.2785	85.4891	25.057
57	2017	237620	157230	75.51	63	69.51	29875	42008	295732	171431	84003	106668	149	1926158	569810	360978	777236	995380	284936	258762	17619	46685	20683	11931	33717	21694	383774	992033	615223	67162.5	52928.6	233.64	227013	197803	8107	148	1663352	2	4	124945	1351336	38	906481	1670617	1670612	574483	29.2785	91.4891	28.057
57	2018	237625	157229	71.08	69	69.08	29883	42003	295731	171427	93741	115152	150	1878955	515419	276421	777234	1087132	321270	185519	17622	51450	21914	12790	32764	18501	395745	1093120	706790	67160.5	52924.6	223.94	227007	211180	1807	143	1494105	5	11	124942	1038821	33	906485	1670612	1331335	574482	30.2785	92.4891	28.057
57	2019	237619	157230	73.56	68	74.581	29881	42003	295733	171428	95950	101200	148	1810759	363168	259341	777233	1188274	321276	185515	17614	57706	21920	12790	35726	18503	430847	1142935	699716	67163.5	52925.6	226.94	227011	211176	1921	153	1454979	4	6	124943	726296	30	906479	1670617	1331331	574477	33.2785	92.4891	32.057
57	2020	237617	157233	70.22	62	67.224	29874	42004	295726	171429	75321	90858	154	1179951	414403	76504	777234	689060	321271	185513	17615	58186	21920	12795	38380	18507	472658	1349146	783314	67157.5	52929.6	227.94	227006	211180	327	151	1307489	5	13.6667	124939	847573	31	906479	1670613	1331338	574475	36.2785	90.4891	33.057
57	2021	237619	157230	65.22	63	70.777	29875	42010	295734	171434	75324	90856	157	1227313	458783	75146	777233	693397	321269	185513	17615	58183	21923	12792	29445	18501	465188	1698187	885212	67158.5	52930.6	225.94	227011	211174	327	157	1307484	9	26.3333	124940	847568	37	906477	1670617	1331336	574479	30.2785	92.4891	34.057
57	2022	237621	157227	66.22	61	67.3	29874	42009	295735	171435	75323	90850	157	1268901	461898	98787	777237	708222	321271	185511	17618	58182	21918	12788	31231	18506	410404	1975225	1432377	67165.5	52924.6	226.94	227008	211178	330	156	1307484	3	32	124943	847571	16955	906483	1670617	1331337	574478	32.2785	86.4891	28.057
58	2008	147596	101036	49.8737	45.1589	10	34706.4	31603.6	7277	6027	17347	37656	19	393997	7463	63494	777231	246367	4262	6539	33574.8	36667.4	23516.5	10029.3	2512	8809	12370	7606	2140544	67162.5	52921.6	3.8	2602	2029	110	17	12804	432	768	2526	24056	11	65371	261982	331935	740284	28.2785	90.4891	28.057
58	2009	147599	101031	48.8737	46.1589	7.7	34709.4	31603.6	7278	6031	17349	37659	22	393996	7764	64241	777229	246368	4260	6531	33569.8	36672.4	23515.5	10034.3	3110	8809	14230	11440	2140540	67165.5	52925.6	6.84	2610	2034	108	18	12808	434	769	2528	24058	6	65367	288042	331936	740278	32.2785	92.4891	31.057
58	2010	147593	101039	51.8737	44.1589	14	34709.4	31605.6	7275	6028	17342	37661	23	393991	8196	75331	777235	246368	4256	6537	33576.8	36672.4	23510.5	10033.3	3620	8807	16768	26060	2140544	67156.5	52923.6	12	2611	2032	114	23	12802	436	769	2523	24064	5	65370	367222	331935	740278	28.2785	87.4891	28.057
58	2011	147599	101034	50.8737	38.1589	7	34704.4	31610.6	7278	6035	17348	37652	25	393998	8952	87360	777237	246372	4260	6531	33570.8	36668.4	23516.5	10031.3	4413	8816	19581	28136	2140535	67159.5	52930.6	5.25	2605	2031	107	19	12800	433	768	2531	24061	8	65369	445702	331935	740286	36.2785	91.4891	31.057
58	2012	147592	101039	56.8737	37.1589	13	34709.4	31605.6	7271	6035	17349	37658	21	393993	9023	121938	777235	246372	4256	6540	33570.8	36669.4	23509.5	10027.3	5124	8812	27366	13246	2140544	67163.5	52922.6	7.21	2610	2035	106	22	12802	436	767	2523	24055	6	65372	529164	331931	740282	28.2785	91.4891	25.057
58	2013	147598	101036	57.8737	44.1589	14	34706.4	31603.6	7276	6031	17347	37657	26	394000	9933	135882	777234	246370	4253	6537	33576.8	36667.4	23516.5	10033.3	7938	8814	36815	65007	2140544	67157.5	52922.6	13.29	2604	2027	113	22	12804	436	768	2531	24060	9	65365	562692	331936	740284	34.2785	90.4891	33.057
58	2014	147599	101039	48.8737	39.1589	14	34710.4	31608.6	7269	6032	17348	37652	25	393995	10567	137070	777234	246372	4257	6536	33571.8	36669.4	23514.5	10031.3	8879	8809	43220	70881	2140536	67165.5	52922.6	12.34	2602	2035	108	16	12800	434	768	2523	24058	10	65370	678558	331934	740278	35.2785	94.4891	31.057
58	2015	147596	101037	51.8737	41.1589	12	34711.4	31604.6	7274	6036	17351	37653	24	453911	11132	170503	777233	272284	5066	6631	33569.8	36667.4	23518.5	10032.3	13960	12584	55598	93100	2140537	67156.5	52925.6	13.56	2603	2031	61	19	12803	431	764	2525	24064	10	65371	678558	652903	740277	36.2785	92.4891	26.057
58	2016	147599	101040	57.8737	44.1589	7	34709.4	31610.6	7274	6036	17347	37660	23	509910	11913	185610	777237	312395	5710	7274	33575.8	36673.4	23513.5	10031.3	20581	18212	69890	158186	2140537	67158.5	52925.6	6.81	2610	2035	69	19	12801	427	770	2529	24062	4	65373	678554	749120	740277	35.2785	94.4891	27.057
58	2017	147597	101040	54.8737	46.1589	14	34704.4	31605.6	7270	6036	17351	37652	24	566103	13208	196706	777230	356204	6475	7962	33576.8	36666.4	23514.5	10028.3	21603	18778	81719	348738	2140544	67162.5	52926.6	9.84	2606	2027	57	19	12800	429	767	2532	24055	7	65366	678558	702207	740285	33.2785	86.4891	32.057
58	2018	147593	101040	55.8737	41.1589	10	34705.4	31607.6	7269	6035	15987	32859	19	652805	16200	251701	777231	384912	7092	8860	33576.8	36673.4	23515.5	10035.3	24994	17857	94629	458709	2421406	67160.5	52929.6	7.14	2611	2026	368	17	13848	436	781	2338	24056	8	65366	678558	702201	740286	33.2785	94.4891	26.057
58	2019	147596	101037	52.8737	42.1589	11.761	34708.4	31603.6	7270	6035	14900	32127	17	729302	15905	290101	777238	423307	7096	8855	33569.8	36665.4	23513.5	10030.3	27510	17851	24180	494444	2305539	67161.5	52925.6	6.3	2603	2030	110	20	13848	427	867	1845	24059	10	65374	678554	702204	740279	35.2785	89.4891	29.057
58	2020	147597	101031	50.8737	45.1589	9.89	34708.4	31608.6	7659	6263	14282	33150	21	723601	16505	289505	777229	417604	7097	8859	33576.8	36673.4	23516.5	10029.3	23008	17858	139163	538133	2148855	67161.5	52923.6	10.3	4824	2034	186.333	21	15402	433	987	1943	25504	11	65373	678551	702204	740284	36.2785	90.4891	27.057
58	2021	147595	101031	57.8737	39.1589	15.39	34711.4	31604.6	7659	6255	14285	33154	19	954106	17509	374302	777229	562307	7098	8856	33569.8	36672.4	23511.5	10030.3	27051	17856	119528	592861	2349557	67157.5	52926.6	7.3	4819	2027	256.667	20	15395	430	1112	1949	25506	9	65365	678554	702202	740282	33.2785	92.4891	30.057
58	2022	147599	101036	55.8737	44.1589	7.4	34705.4	31610.6	7654	6262	14286	33147	24	1047606	17802	367903	777232	661902	7094	8855	33575.8	36670.4	23518.5	10029.3	29303	17853	115567	619340	2515421	67156.5	52927.6	8.3	4826	2034	330	26	15401	433	12	1944	25506	6547	65374	678555	702206	740277	28.2785	94.4891	27.057
59	2008	147595	101040	78.94	31.2	138.3	34706.4	31604.6	549307	109666	124705	30005	41	684022	260874	142173	61630	280994	134792	60662.6	6179	15755	13350	10034.3	8120	116240	111843	544060	352549	417	14	73.3682	45358	35955.9	1577.98	42	275182	4389.5	20073	37223.1	435054	55	121281	111614	287126	257060	8.464	92	95
59	2009	147598	101036	80.94	35.2	143.4	34711.4	31609.6	568710	109663	68002	143007	46	820856	311819	182469	79570	326573	134784	60667.6	7386	16096	13356	10028.3	9841	116244	180187	713855	286676	599	38.5	68.3682	45027	35954.9	1576.98	47	275178	4395.5	20076	37222.1	533008	53	174941	170066	275239	227176	10.522	87	97
59	2010	147593	101034	79.94	39.2	140.7	34705.4	31602.6	570003	109669	53004	254010	38	901310	251515	239495	118741	410320	134785	60664.6	8063	16095	13347	10028.3	11547	116247	193378	713851	367855	779	72	73.3682	45095	35957.9	1575.98	38	275179	4394.5	20069	37225.1	405610	55	303561	314462	459616	273309	11.355	84	100
59	2011	147597	101032	80.94	31.2	146.7	34711.4	31604.6	579809	109666	56305	247001	41	1054565	270794	313715	157699	470065	134784	60664.6	9389	16100	13350	10034.3	17909	116242	256312	713850	474477	1102	136	73.3682	45748	35951.9	1571.98	43	275185	4388.5	20068	37225.1	437550	50	430141	359969	610578	325705	11.609	80	96
59	2012	147599	101038	80.94	38.2	146.3	34710.4	31608.6	582907	109670	71007	272003	42	1268520	286823	452729	222028	528973	134783	60664.6	11248	16097	13347	10036.3	28764	116244	334186	713857	636927	1198	201	74.3682	45335	35950.9	1571.98	49	275184	4394.5	20069	37230.1	471917	52	803734	359963	895001	550361	18.579	79	90
59	2013	147596	101038	72.94	36.2	147.7	34706.4	31609.6	583903	109662	85705	351202	48	1346566	309203	446146	222119	591225	134784	60663.6	11901	16093	13356	10029.3	46149	116243	617858	713850	900762	2033	411	77.3682	45316	35948.9	1573.98	51	275183	4389.5	20071	37226.1	508102	52	821929	359966	1689672	638960	24.171	54	84
59	2014	147594	101036	77.94	39.2	90.2	34705.4	31606.6	283102	109664	60002	230009	28	1037647	134953	409325	205187	493370	134787	60667.6	14674	16091	13348	10028.3	53212	116244	283383	713854	1127432	1910	259	72.3682	21291	35952.9	1569.98	29	275183	4390.5	20071	37226.1	237203	52	726866	359966	1893331	610928	27.931	35	55
59	2015	147594	101035	81.99	31.8	88.8	34711.4	31603.6	281902	109664	62803	295001	35	1152798	137958	463008	205185	551846	134790	60662.6	16132	16093	13352	10028.3	62487	116238	326724	713849	1630289	2505	262	74.3682	23323	35954.9	1569.98	29	275177	4391.5	20070	37222.1	249307	54	1022529	359967	2477716	755279	49.653	30	50
59	2016	147598	101033	76.14	38.3	83.8	34709.4	31607.6	286308	109666	62003	292109	37	1287575	145127	535904	205188	606557	134790	60662.6	17872	16099	13351	10031.3	70612	116244	351641	713857	2376789	3344	291	74.3682	53488	35951.9	1569.98	32	282975	4388.5	20073	37226.1	149280	76	1.29343e+06	359963	3056654	857349	56.529	31	50
59	2017	147594	101035	77.49	38.5	86.8	34706.4	31609.6	286302	109666	64005	294802	32	1411183	154782	594104	205184	662303	134792	60665.6	19384	16095	13356	10032.3	81658	116243	368730	713850	2779789	2283	226	76.3682	53256	35951.9	1578.98	34	286163	4387.5	20296	37222.1	158397	94	1514331	359963	3572505	967490	62.355	28	49
59	2018	147595	101038	75.91	30.4	88.8	34706.4	31609.6	286309	109665	80003	280007	33	1554429	160594	676621	205188	716775	134790	60664.6	21101	16092	13354	10032.3	82403	116244	428978	713854	3339051	2289	260	75.3682	52906	35950.9	1572.98	36	332079	4394.5	22911	37226.1	164836	94	1686425	359966	3987178	1091525	65.794	28	51
59	2019	147592	101039	83.8	34.2	82.8	34708.4	31610.6	286310	109669	118706	168402	30	1669559	169365	718593	205186	781610	134788	60666.6	22606	16095	13350	10028.3	78723	116238	435553	713849	2912419	2281	259	71.3682	52944	35955.9	1569.98	34	334006	4392.5	23191	37224.1	164835	98	1847144	359964	3987179	1061069	82.233	33	54
59	2020	147596	101039	83.8	35.8	89.8	34704.4	31609.6	286304	109665	118708	168410	34	2126702	220159	627454	205189	1279097	134784	60667.6	28824	16100	13348	10036.3	78876	116245	438840	713852	2912423	2283	257	71.3682	52952	35948.9	1575.98	34	334254	4390.5	23631	37222.1	164838	102	1607195	359971	3987180	1642879	80.46	30	54
59	2021	147601	101035	81.8	35.8	86.8	34702.4	31603.6	286304	109663	118703	168407	32	2219046	341284	552096	205188	1325679	134783	60671.6	28826	16093	13348	10030.3	78983	116240	511251	713848	2912420	2286	257	73.3682	52950	35957.9	1571.98	29	334255	4394.5	27917	37227.1	164842	100	1607196	359971	3987174	1642877	75.46	31	57
59	2022	147593	101036	82.8	33.8	86.8	34708.4	31606.6	286309	109670	118710	168408	28	2219049	341286	552099	205183	1325681	134785	60663.6	28818	16093	13352	10029.3	78985	116238	511250	713851	2912417	2289	254	74.3682	52948	35956.9	1574.98	31	334253	4395.5	27917	37226.1	164839	93	1607192	359965	3987177	1642876	77.46	34	61
60	2008	123894	44854	37.7	18	42.7	30966	31611.6	66822	32971	18428	18537	21	1755020	53983	1000250	900109	700787	19056	4948	33568.8	36670.4	26926	6859	52465	99775	73863	2117205	1579592	58579	6010	9.1	4786	35950.9	394	19	15006	4389.5	146	8887	303358	204	1994388	1417171	1.33813e+06	370656	13.788	39	18
60	2009	127264	44857	39.5	17	35.5	30903	31607.6	68205	31189	18428	18530	13	2342274	62097	1400016	1280108	880169	21897	6101	33571.8	36672.4	26920	8359	94206	145609	92773	2117205	1828423	65758	13764	12.97	4781	35953.9	394	18	13863	4396.5	110	7133	303362	215	2778893	1695646	1.33814e+06	430693	34.659	39	16
60	2010	131935	44856	43.3	21.4	39.3	34364	31608.6	67337	30946	18426	18530	16	2966326	71148	1906167	1788034	989027	22476	6994	33567.8	36664.4	26928	9286	149218	218276	192304	2117205	2580124	41273	20109	10	4787	35948.9	397	18	11890	4393.5	137	8827	303363	213	4320180	2391991	1.33813e+06	514332	50.736	40	25
60	2011	136208	44719	39.2	23.4	40.2	38923	31607.6	65621	31432	18422	18528	16	4000062	79869	2502117	2317293	1418087	22041	10115	33576.8	36667.4	26919	10164	273326	298601	266184	2117198	3424223	108321	27359	13.79	4485	35957.9	391	20	13469	4395.5	116	9751	303361	216	5750492	2416874	1.33814e+06	614653	74.91	36	19
60	2012	139226	44888	44.8	16.4	41.8	61557	31607.6	67307	31416	18427	18529	22	4651165	88348	2875778	2650773	1687054	22708	11419	33568.8	36664.4	26922	12023	389589	416056	325981	2117201	4109144	157446	38230	7.76	4432	35952.9	398	16	14684	4393.5	104	9335	303361	174	6082793	2050271	1.33814e+06	725909	85.096	36	25
60	2013	138868	46120	44	19.5	38	58178	31607.6	68456	32292	18425	18528	16	5047079	97497	3001504	2751506	1948084	23228	10774	33567.8	36672.4	26928	13283	425332	324213	346364	2117199	4739943	187802	32012	5.78	4434	35950.9	396	20	16360	4394.5	114	8916	303364	163	6727838	2253112	1.33813e+06	842781	97.155	32	24
60	2014	138869	46117	36.21	18.5	38.44	58175	31610.6	68453	32290	18427	18532	16	5202490	101982	2980733	2715737	2119785	26653	10724	33572.8	36672.4	26920	13286	468450	338534	401409	2117202	5571713	213692	35013	10.74	4432	35957.9	397	22	17498	4391.5	115	7359	303361	168	6962317	2641722	1.33814e+06	961407	110.041	37	18
60	2015	138865	46120	40.2	15.5	44.1	58175	31605.6	68454	32290	40853	29927	21	4690941	103385	2366465	2088348	2221094	26841	10667	33567.8	36666.4	31661	13291	426748	449556	343664	2476471	6.48057e+06	186575	35095	5.63	4428	35957.9	510	21	17366	4391.5	69	7305	303359	163	6356471	2033139	1.33813e+06	1081003	45.837	37	25
60	2016	138873	46121	53.05	23.5	46.4	58170	31603.6	68460	32295	40862	36474	17	4668261	105469	2212347	2088344	2350466	28885	10681	33568.8	36669.4	34044	13283	283823	249960	259063	2476469	7389424	200488	2152	11.55	4434	35957.9	620	18	11315	4387.5	38	7106	303360	170	5340391	1866200	1.33813e+06	1177310	30.264	33	19
60	2017	138869	46112	51.2	19.5	39.4	58171	31602.6	68455	32294	26723	42038	14	3648833	109505	1621076	2088346	1918259	27035	8775	33572.8	36669.4	36421	13288	303085	273621	289320	2476466	9488560	157677	2057	12.47	4429	35954.9	507	20	15028	4396.5	35	7107	303355	161	3907792	812583	1.33814e+06	1264433	35.776	40	21
60	2018	138871	46117	50.2	20.5	45.4	58170	31608.6	68456	32292	26724	42037	17	3648834	109510	1621081	2088344	1918257	27033	8778	33575.8	36667.4	36420	13292	303084	273615	289320	2476469	9488557	157674	2049	7.47	4431	35955.9	510	22	15025	4391.5	34	7105	303363	161	3907789	812580	1.33814e+06	1264428	40.776	37	22
60	2019	138868	46113	49.2	18.5	38.4	58172	31606.6	68458	32292	26727	42035	14	3648841	109505	1621078	2088348	1918261	27029	8782	33575.8	36671.4	36417	13292	303087	273620	289318	2476462	9488561	157670	2055	13.47	4430	35956.9	501	14	15027	4388.5	32	7101	303363	163	3907790	812578	1.33814e+06	1264425	37.776	40	18
60	2020	138872	46120	51.2	18.5	43.4	58172	31605.6	68461	32290	26725	42037	19	3648834	109512	1621085	2088344	1918263	27035	8781	33568.8	36668.4	36418	13286	303088	273618	289319	2476467	9488561	157677	2052	13.47	4431	35957.9	506	15	15023	4391.5	32	7103	303364	169	3907793	812577	1.33814e+06	1264425	35.776	37	24
60	2021	138865	46116	58.2	22.5	46.4	58176	31602.6	68461	32297	26725	42035	14	3648834	109511	1621076	2088344	1918258	27033	8780	33570.8	36666.4	36426	13289	303079	273615	289314	2476465	9488562	157678	2058	7.47	4429	35953.9	508	20	15023	4388.5	32	7102	303358	168	3907796	812575	1.33814e+06	1264433	34.776	42	18
60	2022	138867	46114	52.2	19.5	39.4	58170	31610.6	68458	32290	26730	42034	14	3648834	109509	1621082	2088343	1918259	27036	8775	33571.8	36667.4	36425	13286	303088	273623	289312	2476471	9488565	157671	2056	8.47	4426	35948.9	510	21	15025	4393.5	33	7106	303358	167	3907793	812574	1.33814e+06	1264425	33.776	39	25
61	2008	163384	118469	60	54	65.34	21257	21217	241571	71000	168541	116344	114	1679828	111164	1166668	1410453	401994	128270	49303	21645	22133	29403	5901	59345	266907	110398	832811	730357	79480	458	67.74	41146	29136	851	114	204588	8767	6164	26208	195226	115	3290171	942180	1013009	370566	8.237	148	30
61	2009	163925	118953	60.9	51.1	62.95	21513	20748	244193	71288	168542	116344	111	2039633	119144	1425150	1410456	496587	128276	49307	34791	28153	29408	6358	71859	266912	132423	1114653	876053	79477	464	62.54	41311	29134	852	112	219210	9697	6496	25143	209074	120	4386145	1256555	1336554	453578	17.747	150	30
61	2010	168984	116784	67	58	66.7	21532	20751	247026	69631	168546	116344	110	2140804	121837	1411921	1410453	607052	128275	49299	36153	32817	29402	7106	86381	266905	169852	1326285	1144637	79476	457	57.55	41317	29132	848	115	230454	9901	6726	24636	210030	178	4677266	1736131	1826129	530149	45.758	140	29
61	2011	170093	121118	67	51	64.83	22518	22503	253330	69911	168549	116340	119	2411930	145092	1571894	1410451	694960	128272	49305	39680	39080	29407	7927	107839	266907	187993	1541914	1433726	79478	462	59.875	44536	29140	854	112	234531	9771	6586	24467	240534	200	5653560	1243271	1323775	627634	31.762	138	35
61	2012	165995	121303	64	54	67	36142	22503	256283	69735	168545	116339	120	2940915	159144	1995583	1659801	786199	128277	49307	39677	36775	29403	9644	131837	266909	224258	1748223	1553834	79484	462	67.2	44533	29139	851	112	239034	10195	6089	23304	271039	168	8100139	1285816	1415186	733402	25.766	135	29
61	2013	174140	121658	69	58	65.1	36466	22506	260785	72675	168540	116346	112	3204409	186682	2181440	1909141	836300	128279	49308	39674	43865	29403	11111	167894	266912	255496	2045989	2348132	79480	462	62.43	44530	29131	849	113	211465	9932	5745	22313	316976	186	9044523	1629590	1775589	848085	31.518	136	33
61	2014	170964	123797	70	57.3667	65.03	36462	22503	260296	71341	168543	116342	115	3462593	185154	2372628	2158486	904822	128272	49306	39676	46557	29407	11415	168493	266906	280104	2297157	2865360	79483	465	64.88	44533	29135	852	116	201467	8766	12294	22328	322817	153	3048009	1975014	2108983	972630	24.227	140	33
61	2015	170960	124043	65	59.7333	64.97	36462	22501	260722	68969	120695	169344	111	3525503	188527	2250654	2035975	1086330	124515	50766	39677	49917	31608	12610	169803	267390	259948	2625231	2928205	63888	565	63.73	44536	26609	775	119	195179	8981	8896	22377	329719	211	10705063	2404004	2492099	1089236	38.285	136	29
61	2016	170961	124553	68	56.1	74.5	36468	22504	258670	66200	168235	124492	115	3644645	188146	2266561	2047159	1189948	131913	36320	39672	49924	34104	13670	192792	280267	356173	3075541	3302748	62250	195	56.19	44533	27001	735	112	195104	4908	4825	22788	312778	210	10025101	2860994	2963139	1170708	37.285	137	29
61	2017	170958	125620	66.03	53.9	73.03	36462	22509	258193	66611	168475	126536	82	3952888	178023	2431922	2210542	1342953	128847	35637	39679	49915	36910	14787	219225	302356	382984	3510079	4303633	62260	2663	50.95	44529	26665	733	85	211500	2478	4990	23323	295600	212	10521665	3290145	3386143	1287783	40.285	135	31
61	2018	170963	124200	71.3	61.9	68.3	36469	22503	251701	64175	150594	129379	84	4308129	127111	2520796	2210540	1660229	87758	21945	39674	49922	39867	15956	235495	365391	479881	3929007	4808136	63615	1484	47.14	44533	26006	511	80	189668	1618	4840	16308	202317	195	10521666	3290145	3386145	1287781	38.285	136	27
61	2019	170958	127277	73.6	52.9	70.631	36471	22508	265592	52464	150996	135627	84	3862687	126850	1732200	2210547	2003645	87757	21946	39679	49923	42938	17307	274286	365384	712073	4322188	4771224	63611	1490	50.16	44527	32867	534	83	174849	799	4782	16410	203063	186	10521668	3290147	3386147	1287788	40.285	137	32
61	2020	170959	131299	69.8	55.9	66.844	36465	22506	267760	52480	150992	135629	86	4011550	115831	2051748	2210546	1843980	87757	21951	39679	49918	46589	18848	284063	365384	620862	5094904	4989615	63613	1486	39.12	44533	23590	559	82	167179	697	5714	15110	190978	201	10521666	3290141	3386148	1287781	40.285	134	27
61	2021	170958	131297	66.8	60.9	75.968	36465	22501	267757	52486	150995	135631	80	4088111	115359	2120284	2210541	1852482	87754	21952	39674	49920	46588	18848	273039	365388	702750	5940558	5341631	63608	1490	37.12	44535	23584	588	79	167181	463	6427	15110	190976	209	10521668	3290144	3386145	1287783	42.285	137	30
61	2022	170958	131300	75.8	60.9	72.9	36468	22504	267757	52481	150992	135630	81	4356085	108179	2329832	2210544	1918083	87754	21954	39674	49923	46589	18846	287432	365384	496033	6655510	5727201	63614	1490	40.12	44528	23586	623	80	167178	184	7276	15113	190976	241	10521673	3290139	3386140	1287784	44.285	136	31
62	2008	145887	101034	57.95	37.5	53.954	34706.4	38420	158709	109662	67608.3	73485.8	18	1430602	210931	887037	777238	803135	134789	60670.6	33573.8	17283	17852	7137	32930	116241	44205	1.25556e+06	1.50142e+06	67165.5	52926.6	73.3682	12470	35950.9	1577.98	22	50955	54	512	4628	99535	548.024	2.85605e+06	1.24029e+06	1.33813e+06	255425	34.2785	88.4891	31.057
62	2009	152127	101034	53.67	38.5	55.67	34705.4	30260	158706	109665	67616.3	73489.8	27	1430609	210934	887035	777237	803132	134787	60668.6	33574.8	20758	17848	7137	50138	116247	58403	1.25556e+06	1.50142e+06	67161.5	52930.6	75.3682	12225	35956.9	1576.98	33	72311	68	491	5514	125153	548.024	2.85605e+06	1.24029e+06	1.33814e+06	318262	29.2785	86.4891	28.057
62	2010	157658	101033	58.53	34.4	51.531	34706.4	55394	158106	109665	67615.3	73490.8	27	1430601	210931	887035	777238	803132	134786	60671.6	33572.8	24075.5	17846	7145	70289	116244	73032	1.25556e+06	1.50141e+06	67160.5	52930.6	73.3682	11829	35956.9	1578.98	27	72017	74	541	6515	136104	550.024	2.85605e+06	1.24029e+06	1.33813e+06	318695	36.2785	85.4891	25.057
62	2011	162105	101033	55.85	29.4	55.854	34703.4	67707	158102	109664	67611.3	73489.8	26	1709402	210931	887038	777232	803138	134789	60662.6	33568.8	27391	21163	8858	100251	116242	104977	1.25555e+06	1.50141e+06	67161.5	52925.6	68.3682	11379	35950.9	1574.98	26	72833	98	725	6857	178278	548.024	2.85605e+06	1.24028e+06	1.33814e+06	383026	31.2785	87.4891	33.057
62	2012	169995	101034	55.62	37.4	57.617	34707.4	75839	158110	109665	67614.3	73492.8	23	2070708	210929	887037	777234	803137	134791	60665.6	33571.8	33903	24824	11298	131504	116247	144124	1.25555e+06	1.50142e+06	67161.5	52929.6	72.3682	10705	35949.9	1575.98	19	57067	85	641	7165	219752	549.024	2.85605e+06	1.24029e+06	1.33813e+06	464040	28.2785	86.4891	27.057
62	2013	174022	101037	57.4	32.4	62.396	34705.4	73171	158101	109667	67613.3	73494.8	28	2333004	210929	887040	777232	803137	134791	60667.6	33574.8	36120	28692	13284	168548	116244	169284	1.25556e+06	1.50142e+06	67161.5	52926.6	69.3682	10520	35953.9	1575.98	26	61088	74	571	7265	245561	546.024	2.85606e+06	1.24029e+06	1.33813e+06	550078	28.2785	85.4891	25.057
62	2014	176653	101039	62.21	29.4	59.21	34710.4	73166	158102	109666	67613.3	73492.8	28	2690309	210936	887040	777229	803138	134783	60670.6	33567.8	36118	31960	15213	208990	116245	190749	1.25556e+06	1.50141e+06	67162.5	52924.6	76.3682	9843	35952.9	1573.98	24	56376	60	491	7463	279513	550.024	2.85605e+06	1.24029e+06	1.33813e+06	641249	27.2785	89.4891	33.057
62	2015	178452	101038	54.6	36.4	54.6	34705.4	73164	158107	109665	67612.3	73489.8	25	2933002	210936	887037	777232	803134	134790	60664.6	33567.8	36122	35152	16983	236715	116245	220315	1.25556e+06	1.50142e+06	67157.5	52921.6	77.3682	9247	35949.9	1571.98	26	52857	52	438	7336	300736	542.024	2.85606e+06	1.24029e+06	1.33814e+06	1542800	36.2785	91.4891	31.057
62	2016	180262	101039	62.89	29.4	58.891	34705.4	73165	158110	109668	67616.3	73493.8	26	3322804	210937	887035	777231	803130	134783	60668.6	33575.8	36122	34237	18899	254222	116240	295410	1.25555e+06	1.50142e+06	67157.5	52922.6	75.3682	8716	35957.9	1575.98	24	54079	57	402	7539	307943	544.024	2.85605e+06	1.24029e+06	1.33814e+06	1732670	30.2785	90.4891	29.057
62	2017	181262	101035	62.68	29.4	64.682	34710.4	73164	158106	109663	67615.3	73489.8	20	3297810	210935	887041	777233	803132	134787	60670.6	33570.8	36118	36792	20440	219914	116245	272239	1.25556e+06	1.50142e+06	67163.5	52926.6	74.3682	5247	35950.9	1576.98	16	52576	65	383	7328	327062	545.024	2.85605e+06	1.24029e+06	1.33813e+06	2008166	36.2785	93.4891	31.057
62	2018	186822	101032	71.06	37.4	66.396	34703.4	73167	158103	109665	67613.3	73491.8	17	4283501	210930	887036	777236	803130	134787	60671.6	33570.8	36118	36789	20438	191786	116246	293700	1.25555e+06	1.50142e+06	67156.5	52930.6	74.3682	4845	35951.9	1577.98	17	49653	47.5	364	7826	364724	547.024	2.85605e+06	1.24028e+06	1.33814e+06	2323086	33.2785	85.4891	30.057
62	2019	205191	101040	75.73	29.4	72.545	34704.4	73163	158107	109667	67612.3	73490.8	19	4807802	210938	887041	777233	803133	134792	60666.6	33570.8	36127	36791	20434	196468	116246	330785	1.25555e+06	1.50142e+06	67156.5	52926.6	72.3682	4443	35953.9	1575.98	19	27677	33	298	1403	311280	547.024	2.85606e+06	1.24029e+06	1.33814e+06	4174806	33.2785	87.4891	25.057
62	2020	214167	101033	79.39	33.4	70.51	34703.4	73165	158101	109668	67609.3	73489.8	22	4891906	210935	887039	777233	803131	134784	60670.6	33574.8	36119	36791	20438	182844	116245	355429	1.25556e+06	1.50142e+06	67164.5	52927.6	76.3682	3725	35953.9	1573.98	15	24690	27	278	1798	327275	548.024	2.85605e+06	1.24028e+06	1.33814e+06	4486577	30.2785	94.4891	27.057
62	2021	214166	101037	112.1	33.4	68.607	34705.4	73170	158102	109669	67608.3	73494.8	16	5420604	210930	887033	777238	803133	134786	60670.6	33567.8	36122	36789	20434	186318	116244	371540	1.25556e+06	1.50142e+06	67164.5	52927.6	72.3682	3717	35950.9	1572.98	22	24686	32	273	1796	327272	542.024	2.85605e+06	1.24029e+06	1.33814e+06	5166646	33.2785	88.4891	25.057
62	2022	214170	101038	109.1	34.4	70.607	34705.4	73167	158109	109668	67611.3	73490.8	18	5420604	210931	887035	777229	803132	134788	60667.6	33568.8	36127	36788	20432	186311	116242	371540	1.25555e+06	1.50142e+06	67157.5	52923.6	72.3682	3721	35949.9	1572.98	18	24685	27	278	1798	327270	550.024	2.85606e+06	1.24029e+06	1.33814e+06	5166650	35.2785	89.4891	27.057
63	2008	58798	47448	28	24	22.903	6746	6085	108419	48446	38455	20250	14	111859	39733	31991	777234	42400	47708	14579	6821	18657	12318	2081	3216	6829	23886	73018	49253	67159.5	52921.6	70.3682	13803	35956.9	17	12	50606	5	3665	9053	62146	11	49837	46618	145167	34445	31.2785	90.4891	32.057
63	2009	59898	47705	28.9	20.1	23.851	6831	6117	108466	47365	38453	20252	6	134929	48138	37587	777229	49218	47704	14579	8206	24865	12325	2749	3834	6829	38093	93749	44362	67157.5	52926.6	77.3682	13804	35955.9	10	9	55243	2	4275	9872	80388	16	52926.2	77728	145162	43161	31.2785	86.4891	31.057
63	2010	61211	47931	29	20	24.925	7673	6495	107294	44849	38454	20252	8	164408	49151	53127	777236	66085	47708	14577	9984	31508	12321	3312	4525	6824	54808	119247	66445	67158.5	52923.6	68.3682	13805	35957.9	11	11	58179	5	5077	11343	82993	27	98059	132721	145159	51670	31.2785	90.4891	25.057
63	2011	61886	48347	25	20	27.059	7789	7790	108443	46570	38458	20247	14	200402	50191	74434	777229	75801	47713	14583	9986	37173	14416	3981	5437	6832	77492	149351	82623	67162.5	52928.6	71.3682	13816	35954.9	10	18	60357	6	5477	12836	85408	27	157374	190242	182634	57656	33.2785	92.4891	28.057
63	2012	62977	48468	24	24	28.17	7895	8047	109694	46412	38456	20253	21	254902	54207	115369	777235	85332	47707	14577	9984	43694	17036	5012	7096	6832	88513	186863	103442	67159.5	52924.6	77.3682	13842	35948.9	17	16	52606	5	5644	13599	92375	30	271987	158434	220106	67026	35.2785	92.4891	31.057
63	2013	63847	48580	22	23	26.989	8551	6882	109996	46578	38454	20248	21	339110	59989	183245	777238	95910	47704	14576	9983	47251	19983	5807	9727	6830	126006	224082	124595	67160.5	52928.6	71.3682	13849	35951.9	11	13	56332	1	6078	14097	101753	29	463819	222829	257574	78784	33.2785	86.4891	26.057
63	2014	65037	48576	27	27	27.181	8557	6873	109996	46578	38454	20250	22	415608	66607	241724	777232	107278	47712	14581	9983	47249	22185	6601	11524	6832	134576	272849	159781	67163.5	52922.6	71.3682	13901	35954.9	15	22	56716	7	6500	14667	115442	40	644995	295049	295046	89817	27.2785	88.4891	26.057
63	2015	65246	48577	22	24	30.229	8552	6875	109996	46578	37286	23096	20	482701	69999	295443	777229	117288	51405	14460	9982	47248	24625	7420	13029	6664	142289	320199	192579	67165.5	52928.6	70.3682	13895	35952.9	10	19	57373	2	6603	15270	120821	35	719012	373487	373487	103392	33.2785	87.4891	33.057
63	2016	66066	48574	23	24	29.334	8557	6873	110002	46582	36428	25829	18	524302	73511	316072	777232	134685	54430	15012	9979	47242	23440	7769	13653	7139	165407	380152	232339	67160.5	52930.6	72.3682	14101	35949.9	11	17	58182	2	6682	15333	126828	47	881060	465268	465267	118371	34.2785	88.4891	31.057
63	2017	66901	48576	22.39	24	31.391	8558	6880	110001	46586	36825	32517	22	595410	75950	359567	777238	159882	56004	16051	9980	47242	25494	8426	11612	5798	167507	428905	275677	67157.5	52926.6	77.3682	14102	35951.9	21	20	58383	5	6505	15842	131242	49	1019734	577311	577306	134222	35.2785	93.4891	27.057
63	2018	68421	48577	25.53	24	28.522	8555	6875	109995	46581	34745	40272	24	675103	79098	405682	777229	190352	58770	16080	9979	47245	25491	8421	8921	5803	200618	490899	322339	67160.5	52923.6	76.3682	14106	35951.9	18	21	58906	2	7036	15701	136802	52	1019735	577314	577306	154073	32.2785	87.4891	25.057
63	2019	68125	48579	19.58	28	27.495	8555	6878	109997	46578	34019	40027	25	791739	97175	474742	777234	219837	58765	16084	9986	47244	25489	8422	8235	5806	228902	562395	339208	67161.5	52930.6	68.3682	14101	35955.9	22	17	56731	1	7846	10501	171649	57	1019738	577307	577313	194962	33.2785	90.4891	26.057
63	2020	67870	48578	17.61	24	31.466	8554	6875	110003	46581	34920	39826	22	798446	107583	412638	777234	278233	58771	16085	9978	47248	25491	8422	7537	5806	265058	665973	381995	67159.5	52926.6	68.3682	14158	35951.9	138	26	57258	1	7688	10280	190121	60	1019741	577308	577313	216043	31.2785	93.4891	28.057
63	2021	67871	48580	19.28	25	23.402	8558	6879	110001	46583	34921	39819	17	710634	122458	303574	777232	284606	58762	16085	9987	47249	25494	8419	8031	5807	345576	792008	459502	67162.5	52930.6	70.3682	14164	35956.9	145	26	57254	2	7803	10282	190125	73	1019738	577308	577306	207103	36.2785	90.4891	26.057
63	2022	67872	48581	20.28	28	26.3	8557	6878	110002	46585	34918	39824	20	792369	129072	354977	777231	308327	58764	16087	9985	47244	25492	8422	8223	5812	295054	889682	538637	67156.5	52922.6	68.3682	14155	35957.9	147	20	57251	7	8056	10274	190121	75	1019732	577313	577312	207101	31.2785	94.4891	26.057
64	2008	17505	101038	8.64	42.1589	14.79	34710.4	31606.6	205961	109670	67614.3	73486.8	39.0242	1.9128e+06	210938	887033	777236	803130	134783	60671.6	33574.8	27785	14145	10031.3	12612	116240	30928	1.25556e+06	1.50142e+06	67158.5	52923.6	75.3682	44988.4	35957.9	1572.98	40.5612	249974	4387.5	13486.1	37225.1	303358	19	88537.4	1.24028e+06	1.33813e+06	740279	31.2785	93.4891	26.057
64	2009	17608	101035	4.64	46.1589	8.82	34711.4	31608.6	205955	109670	67614.3	73488.8	48.0242	1.9128e+06	210932	887041	777234	803139	134786	60669.6	33569.8	27783	14142	10032.3	16711	116246	35794	1.25555e+06	1.50142e+06	67161.5	52930.6	72.3682	44991.4	35957.9	1569.98	45.5612	249977	4387.5	13490.1	37229.1	303361	20	88540.4	1.24028e+06	1.33814e+06	740283	27.2785	90.4891	28.057
64	2010	16410	101039	4.64	43.1589	8.48	34705.4	31606.6	205958	109665	67615.3	73487.8	48.0242	1.9128e+06	210929	887041	777233	803135	134785	60664.6	33571.8	27779	14142	10035.3	17132	116246	33112	1.25555e+06	1.50141e+06	67157.5	52922.6	69.3682	44995.4	35957.9	1578.98	41.5612	249975	4395.5	13489.1	37226.1	303356	22	88535.4	1.24028e+06	1.33813e+06	740278	34.2785	91.4891	27.057
64	2011	15802	101032	5.64	46.1589	5.3085	34703.4	31607.6	205958	109667	67610.3	73493.8	47.0242	1.91281e+06	210932	887038	777230	803131	134790	60668.6	33576.8	27784	14150	10028.3	15940	116238	36967	1.25555e+06	1.50142e+06	67160.5	52923.6	75.3682	44993.4	35951.9	1576.98	47.5612	249975	4389.5	13494.1	37224.1	303363	24	88539.4	1.24028e+06	1.33814e+06	740283	36.2785	90.4891	27.057
64	2012	15201	101039	8.64	44.1589	9.137	34707.4	31606.6	205957	109668	67612.3	73489.8	41.0242	1.9128e+06	210930	887034	777233	803132	134791	60665.6	33576.8	27787	14143	10035.3	21259	116241	40823	1.25556e+06	1.50142e+06	67165.5	52926.6	69.3682	44988.4	35949.9	1576.98	43.5612	249973	4394.5	13487.1	37229.1	303356	8	102251	1.24028e+06	1.33814e+06	740281	31.2785	90.4891	34.057
64	2013	14903	101031	12.64	38.1589	8.092	34711.4	31604.6	205957	109664	67614.3	73492.8	40.0242	1.9128e+06	210936	887042	777236	803133	134788	60671.6	33567.8	27784	14146	10029.3	24493	116241	47132	1.25555e+06	1.50142e+06	67156.5	52923.6	74.3682	44995.4	35955.9	1573.98	42.5612	249974	4391.5	13488.1	37222.1	303364	16	120847	1.24029e+06	1.33814e+06	740285	32.2785	94.4891	29.057
64	2014	14704	101038	5.64	39.1589	12.064	34704.4	31605.6	205953	109664	67616.3	73494.8	39.0242	1.9128e+06	210931	887039	777233	803136	134784	60671.6	33572.8	27782	14142	10027.3	28890	116238	60438	1.25556e+06	1.50141e+06	67159.5	52927.6	75.3682	44996.4	35956.9	1578.98	47.5612	249976	4391.5	13487.1	37231.1	303362	11	167212	1.24028e+06	1.33814e+06	740281	34.2785	86.4891	34.057
64	2015	14709	101039	8.64	45.1589	8.048	34702.4	31602.6	205954	109668	67614.3	73494.8	46.0242	1.9128e+06	210937	887034	777238	803132	134787	60664.6	33568.8	27779	14144	10027.3	30784	116244	68092	1.25555e+06	1.50142e+06	67158.5	52929.6	70.3682	44991.4	35952.9	1571.98	40.5612	249968	4391.5	13490.1	37231.1	303362	15	166505	1.24028e+06	1.33813e+06	740281	33.2785	90.4891	27.057
64	2016	14503	101036	9.64	37.1589	12.961	34711.4	31609.6	205954	109667	67612.3	73489.8	48.0242	1.9128e+06	210935	887039	777229	803135	134790	60666.6	33572.8	27782	14146	10032.3	30086	116243	59815	1.25556e+06	1.50142e+06	67163.5	52927.6	69.3682	44995.4	35949.9	1571.98	47.5612	249970	4391.5	13488.1	37223.1	303358	24	190708	1.24029e+06	1.33813e+06	740284	31.2785	89.4891	30.057
64	2017	14503	101032	13.64	40.1589	6.896	34707.4	31603.6	205953	109662	67610.3	73489.8	44.0242	1.9128e+06	210935	887040	777229	803139	134788	60670.6	33570.8	27785	14149	10029.3	26091	116241	74941	1.25556e+06	1.50142e+06	67158.5	52930.6	72.3682	44994.4	35954.9	1574.98	44.5612	249969	4387.5	13490.1	37231.1	303364	18	139971	1.24029e+06	1.33813e+06	740281	34.2785	87.4891	26.057
64	2018	14310	101037	10.64	39.1589	11.792	34704.4	31611.6	205958	109662	67610.3	73489.8	48.0242	1.9128e+06	210932	887038	777238	803134	134785	60663.6	33568.8	27787	14141	10028.3	21762	116240	113825	1.25556e+06	1.50142e+06	67161.5	52924.6	69.3682	44990.4	35956.9	1576.98	47.5612	249968	4391.5	13488.1	37228.1	303356	24	183532	1.24029e+06	1.33814e+06	740285	30.2785	86.4891	32.057
64	2019	14107	101034	8.64	44.1589	9.64	34710.4	31609.6	205958	109662	67615.3	73489.8	43.0242	1.9128e+06	210934	887034	777230	803138	134786	60662.6	33575.8	27778	14146	10035.3	49352	116243	141724	1.25555e+06	1.50141e+06	67157.5	52921.6	71.3682	44989.4	35948.9	1576.98	46.5612	249977	4387.5	13488.1	37228.1	303356	26	247874	1.24029e+06	1.33814e+06	740278	30.2785	88.4891	25.057
64	2020	14110	101034	8.64	44.1589	9.64	34702.4	31607.6	205953	109665	67610.3	73492.8	42.0242	1.9128e+06	210936	887039	777230	803137	134786	60664.6	33574.8	27785	14143	10032.3	61180	116238	138346	1.25555e+06	1.50142e+06	67160.5	52930.6	70.3682	44992.4	35956.9	1576.98	40.5612	249970	4391.5	13495.1	37223.1	303361	31	323264	1.24028e+06	1.33814e+06	740277	27.2785	87.4891	26.057
64	2021	14106	101032	5.64	42.1589	5.64	34703.4	31602.6	205958	109661	67613.3	73494.8	40.0242	1.9128e+06	210937	887035	777232	803134	134785	60664.6	33570.8	27780	14146	10035.3	67479	116242	151779	1.25555e+06	1.50141e+06	67157.5	52923.6	72.3682	44997.4	35954.9	1571.98	43.5612	249973	4387.5	13487.1	37225.1	303357	28	323264	1.24029e+06	1.33814e+06	740281	30.2785	86.4891	32.057
64	2022	14103	101037	9.64	39.1589	11.64	34702.4	31607.6	205958	109670	67608.3	73487.8	40.0242	1.9128e+06	210933	887039	777232	803133	134784	60663.6	33571.8	27783	14149	10036.3	67478	116247	151776	1.25556e+06	1.50142e+06	67163.5	52922.6	70.3682	44996.4	35950.9	1571.98	39.5612	249977	4389.5	13490.1	37225.1	303360	22	323261	1.24029e+06	1.33814e+06	740280	29.2785	94.4891	26.057
65	2008	48751	20476	26	17	22.104	24193	7900	62199	59797	3302	11994	6	154475	109375	13629	777233	31474	26055	11993	8153	16631	8033	2318	3826	3237	36017	96738	26545	67164.5	52921.6	29	8796	2110	49	7	38114	253	573	14080	84993	8	27361	21171	27095	17944	10.127	72	30
65	2009	54394	21503	24.4	20.4	29.561	28009	7761	64250	59882	4028	13657	9	184135	123637	18662	777238	38671	26058	11991	9365	18984	9245	2746	4960	3239	59449	111916	10870	67163.5	52924.6	26.68	8947	2107	42	12	36435	259	453	14082	101203	13	33398	26690	32259	17946	7.127	67	31
65	2010	54851	21522	28	19	23.936	25269	7955	63037	59786	3514	13631	11	197917	125236	22938	777237	49743	32021	13420	9844	21396	10466	3087	6434	4087	86811	126651	25773	67158.5	52922.6	27.73	9336	2110	44	9	38022	252	416	16738	101043	11	35204	30912	38140	25757	2.127	64	30
65	2011	59068	22349	30	17	22.279	30393	8109	64114	60770	3368	14207	14	238871	153859	25436	777237	59581	37576	15477	11558	27120	12985	3664	8598	6265	110808	158675	36655	67162.5	52924.6	24.85	9430	2107	42	10	37900	251	383	16090	127291	9	41952	42683	51671	31726	5.127	39	25
65	2012	58789	39063	25	18	22.287	24924	8110	66793	63297	3660	15144	14	312273	190583	39550	777235	82150	56416	24042	17722	27120	15007	4746	12204	8681	138342	192977	55101	67165.5	52921.6	34.9	11012	2115	50	12	38896	251	389	14543	304175	12	53825	73683	98025.3	40194	5.574	45	27
65	2013	57407	23374	28	13	28.848	25168	8103	66391	62290	4168	16204	18	333986	184151	43931	777238	105919	66548	26052	18482	27121	17267	5791	18595	12099	173706	229298	56816	67159.5	52923.6	37.51	11012	2114	42	20	37917	259	364	16422	286379	14	49571	125175	144380	45989	5.406	32	24
65	2014	55776	23772	20	18.2	29.467	25172	8106	68004	62293	4565	17723	15	357081	181391	44469	777237	131227	62111	28177	19475	27115	19390	6705	25360	23299	183515	256935	80736	67158.5	52921.6	28.69	10812	2111	47	21	37420	253	454	17745	281353	17	60878	190740	190739	53367	9.431	36	26
65	2015	55527	24130	26	12.3	22.439	25171	8106	66808	62293	4556	17713	20	373919	186142	44862	777236	142923	70899	32190	22017	27116	20704	7903	26732	24833	189589	275760	111753	67165.5	52926.6	36.21	10313	3512	50	23	33181	258	419	18029	293322	14	48091	211010	211009	117813	13.891	31	24
65	2016	55479	25182	29	16.5	23.469	25168	8110	69608	62290	4507	17925	22	399642	188368	44894	777236	166394	76609	34588	23433	27117	22417	8742	28222	19819	206491	297145	159527	67160.5	52922.6	27.83	10511	3475	44	21	31162	256	357	18299	299201	12	45042	218797	218799	129535	10.684	36	19
65	2017	55549	25775	18.16	12.6	27.534	25173	8106	69803	62293	3952	19483	21	434506	201872	47077	777231	185606	80444	39708	25375	27116	24364	9652	16034	9094	251956	341056	183760	67164.5	52925.6	30.39	10893	2255	34	14	31222	253	408	18665	320377	14	22476	141467	141460	142253	7.466	29	23
65	2018	53748	26288	25.25	18.6	29.505	25170	8102	69807	62293	3465	19587	23	471416	206510	51705	777231	213210	79225	37606	27400	27120	26343	10748	16225	10787	315557	377233	234896	67159.5	52927.6	21.3	11523	4142	27	21	29308	256	294	18724	330646	9	20281	163738	141460	157434	5.181	36	26
65	2019	52818	26311	20.34	14.6	25.514	25168	8106	69810	62287	3672	23307	21	502179	208834	56436	777238	236913	81531	36332	29044	27120	28498	11741	16806	9183	354763	420561	232635	67163.5	52923.6	19	11646	4135	87.5	13	27738	254	316	18678	334083	11	33723	163743	141460	168297	9.514	30	23
65	2020	52159	27848	18.53	21.6	28.536	25172	8107	69809	62290	5608	27103	21	566442	231099	59780	777229	275573	83844	44019	32488	27118	31130	12922	17587	10150	434143	461742	256306	67157.5	52923.6	23.13	12559	4134	154	16	23080	254	368	14387	352742	9	28614.3	163747	141461	176205	4.514	29	20
65	2021	52157	27842	20.4	20.6	29.49	25174	8108	69803	62289	5606	27108	23	568502	235894	69629	777231	262993	83835	44023	34371	27119	31960	13979	18229	10146	383246	527820	289346	67164.5	52926.6	19.42	12561	4134	4	14	23634	258	310	10482	352743	19	28614.3	163742	141464	166004	9.514	25	26
65	2022	52153	27840	21.4	16.6	21.4	25171	8101	69808	62294	5607	27103	15	625691	252903	64880	777232	307915	83843	44027	34370	27113	31964	13984	18934	10150	393569	592765	397175	67156.5	52924.6	19.42	12563	4142	36	17	23632	257	14	10487	352743	14864	28619.3	163739	141460	165998	12.514	32	26
66	2008	91338	57746	30	27	35.96	14987	13838	134486	89349	12232	32101	26	186279	68857	44955	777234	72476	172787	28104	6715	15955	13095	1967	4101	14492	31528	140316	79198	67158.5	52930.6	74.3682	28347	25009	384	22	84842	20	2901	2978	118894	16	76924	40442	162178	56890	30.2785	91.4891	31.057
66	2009	94919	57779	32.3	32.4	30.276	13992	13132	134566	89213	12234	32094	24	228208	81194	58406	777229	88601	172780	28101	8277	20118	13095	2470	5505	14492	45623	193349	59082	67160.5	52925.6	76.3682	28263	25005	390	23	114759	29	4427	3367	137494	24	116629	73424	162181	74343	30.2785	94.4891	29.057
66	2010	97494	57687	31	25	39.375	14896	13874	134421	87429	12226	32096	32	283610	85804	75628	777235	122132	172784	28102	10288	23204	13094	3090	7503	14496	61902	249754	81663	67163.5	52927.6	75.3682	28221	25009	386	33	115657	21	3045	8829	146913	25	145100	130433	162176	89709	31.2785	93.4891	33.057
66	2011	99361	57719	36	31	37.482	15776	15725	134579	86171	12230	32098	27	378502	131944	103980	777234	142581	172783	28098	10281	27160	15397	4074	10011	14497	90859	291116	117963	67164.5	52922.6	69.3682	28363	25010	391	29	137288	49	3481	12035	227534	25	189846	190411	274491	110386	27.2785	94.4891	34.057
66	2012	108529	58217	35	27	34.798	18862	19496	134198	85415	12229	32095	40	476908	160238	151335	777238	165340	172783	28103	10289	33207	17969	5257	14108	14494	114211	333297	148002	67161.5	52929.6	71.3682	28539	25002	385	38	111134	8	3868	13118	273850	16	232301	283897	386806	128904	36.2785	94.4891	28.057
66	2013	109101	55274	33	23	34.806	15573	15151	110534	70546	12227	32101	43	555001	181011	183525	777229	190456	172785	28100	10283	36103	20925	6250	17705	14495	140296	400004	170210	67165.5	52926.6	70.3682	28583	25008	382	45	117888	118.571	6582	15172	313729	15	332343	380283	499131	150528	28.2785	93.4891	29.057
66	2014	109417	55281	38	30	33.053	15578	15147	110532	70549	12228	32100	45	612101	202701	188619	777230	220762	172783	28098	10280	36098	23206	7216	21520	14490	152619	441620	208822	67165.5	52921.6	77.3682	28711	25005	382	42	110764	232.143	4711	16015	359894	18	399453	611441	611444	174492	35.2785	91.4891	31.057
66	2015	109793	55280	33	27	39.479	15581	15148	110536	70544	10729	32448	49	663005	227915	186098	777231	249003	196322	29416	10285	36105	25827	8227	23705	16263	167942	488443	249363	67161.5	52925.6	70.3682	28728	27108	381	43	105215	342.714	7358	16443	398243	22	385335	685972	685976	202730	29.2785	94.4891	26.057
66	2016	107476	55279	38	26	30.781	15577	15150	110537	70551	7048	35474	44	615409	237244	149395	777236	228781	202319	32593	10281	36105	23929	8322	24203	13214	188748	532916	221932	67162.5	52922.6	77.3682	28741	29340	405	42	111624	455.286	9368	16245	414711	27	368053	891996	892003	231962	30.2785	91.4891	34.057
66	2017	98067	55279	34.66	28	32.656	15574	15155	110532	70550	7068	35627	36	629702	249749	125202	777231	254728	211349	36031	10280	36099	25761	9055	24270	13388	207696	589132	316080	67161.5	52928.6	77.3682	26174	28542	417	50	109080	571.857	8050	16396	437165	35	367007	926866	926860	263585	31.2785	94.4891	31.057
66	2018	97414	55279	29.4	29	37.574	15575	15155	110534	70552	7479	35568	35	722306	256899	177705	777234	287701	219604	33677	10285	36100	25757	9049	18972	13536	230510	665104	357407	67159.5	52927.6	74.3682	26397	29709	411	35	109008	684.429	7881	16466	450243	39	367007	926866	926859	299064	27.2785	90.4891	27.057
66	2019	95901	55276	33.96	23	34.859	15582	15149	110530	70543	7917	35462	41	774976	325471	128179	777238	321331	219599	33682	10289	36104	25758	9054	13305	13534	252096	720411	285748	67163.5	52924.6	74.3682	26118	29708	469	42	102599	791	8360	9760	538555	45	367003	926864	926865	299067	30.2785	91.4891	28.057
66	2020	95378	55279	33.59	32	29.575	15579	15148	110530	70552	8029	35668	34	845260	346963	133642	777234	364677	219597	33677	10283	36097	25758	9048	13377	13534	258467	769203	360855	67157.5	52928.6	75.3682	25990	29701	435	32	102183	527	6929	9661	580273	44	367003	926858	926864	321486	28.2785	92.4891	34.057
66	2021	95378	55276	26.38	26	35.42	15573	15149	110532	70543	8032	35676	37	841448	385988	95312	777235	360153	219599	33676	10286	36100	25759	9052	13968	13532	252679	884864	435395	67158.5	52921.6	76.3682	25989	29706	434	34	102184	266	7347	9670	580268	39	367009	926865	926859	272702	33.2785	85.4891	31.057
66	2022	95377	55282	23.38	30	37.2	15582	15156	110532	70546	8032	35676	35	936837	417149	137226	777232	382469	219604	33679	10281	36104	25762	9049	14151	13532	219984	964210	467613	67160.5	52928.6	75.3682	25989	29706	417	40	102184	3	7464	9670	580270	35	367009	926863	926863	272701	30.2785	88.4891	33.057
67	2008	82603	101035	31	38.1589	23	49062	31611.6	205958	109664	67612.3	73489.8	44.0242	645959	1714	353123	226472	291142	134792	60670.6	47925	36670.4	27238	10034.3	15264	13848	17695	1.25556e+06	1.50142e+06	1476	505	69.3682	44996.4	35949.9	1576.98	41.5612	249972	4390.5	13486.1	37225.1	303355	46	815741	159493	1.33813e+06	297043	12.33	18	8
67	2009	83299	101033	29	39.1589	25	48925	31609.6	205956	109667	67614.3	73491.8	42.0242	694750	1932	276061	237007	416769	134787	60671.6	47933	36668.4	27244	10033.3	18638	17021	23176	1.25556e+06	1.50142e+06	2239	1814	73.3682	44996.4	35952.9	1570.98	47.5612	249974	4389.5	13490.1	37231.1	303362	47	1164943	237292	1.33814e+06	375957	13.37	18	9
67	2010	84110	101040	25.98	41.1589	24.98	37506	31604.6	205957	109663	67616.3	73491.8	47.0242	627733	2158	128180	237008	497403	134790	60663.6	47934	36668.4	27246	10027.3	22373	19976	26248	1.25556e+06	1.50142e+06	2240	684	75.3682	44994.4	35949.9	1575.98	44.5612	249971	4387.5	13495.1	37226.1	303361	58	359828	460362	1.33813e+06	446372	24.91	15	14
67	2011	91301	101035	28.98	41.1589	28.98	40701	31609.6	205959	109661	67612.3	73494.8	45.0242	827047	2433	224188	237007	600439	134785	60662.6	47929	36667.4	27245	10032.3	63291	58716	36088	1.25555e+06	1.50142e+06	2234	359	74.3682	44997.4	35955.9	1578.98	40.5612	249971	4390.5	13486.1	37228.1	303358	49	381041	483325	1.33813e+06	528059	39.472	20	12
67	2012	85105	101037	30.03	45.1589	27.95	42207	31605.6	205961	109661	67609.3	73486.8	42.0242	1004484	2513	265244	237005	736747	134784	60667.6	47930	36671.4	27241	10031.3	82916	77816	43411	1.25556e+06	1.50141e+06	2243	1010	75.3682	44992.4	35950.9	1571.98	40.5612	249973	4390.5	13489.1	37227.1	303358	29	427531	598279	1.33813e+06	620541	42.928	15	10
67	2013	146007	101040	41.8	46.1589	40.5	65503	31607.6	205958	109668	67610.3	73486.8	44.0242	1644172	1862	325787	237005	1316534	134783	60664.6	45054	36668.4	27246	10034.3	117128	111770	63897	1.25556e+06	1.50142e+06	2238	1184	69.3682	44990.4	35949.9	1570.98	45.5612	249972	4391.5	13495.1	37223.1	303355	32	212410	713237	1.33813e+06	727725	38.576	22	10
67	2014	146106	101032	46.6	44.1589	38.4	65502	31605.6	205959	109661	67616.3	73490.8	42.0242	1758116	1305	324864	237010	1431953	134791	60667.6	48042	36666.4	27238	10028.3	130718	125558	61985	1.25556e+06	1.50142e+06	2241	514	68.3682	44992.4	35949.9	1575.98	45.5612	249968	4392.5	13494.1	37231.1	303356	24	155634	659102	1.33814e+06	1278002	52.48	15	13
67	2015	146301	101036	44.65	45.1589	46.38	65508	31605.6	205955	109670	67610.3	73494.8	41.0242	1434331	760	276059	237004	1157524	134788	60671.6	39409	36667.4	27237	10035.3	130765	124177	62096	1.25555e+06	1.50142e+06	2236	1189	72.3682	44990.4	35953.9	1574.98	40.5612	249971	4388.5	13492.1	37222.1	303362	15	118119	463890	1.33814e+06	1432084	44.129	14	10
67	2016	146306	101037	44.26	42.1589	46.26	65507	31609.6	205955	109662	67614.3	73485.8	40.0242	1552583	834	304666	237004	1247088	134785	60666.6	42821	36670.4	29408	10028.3	95017	92891	59089	1.25556e+06	1.50142e+06	2241	8	76.3682	44994.4	35948.9	1573.98	47.5612	249970	4395.5	13494.1	37223.1	303357	18	129304	495169	1.33813e+06	1542599	45.784	18	15
67	2017	146309	101032	38.8	40.1589	40.26	65504	31609.6	205956	109662	67607.3	73489.8	40.0242	1487404	1026	333858	237007	1152521	134783	60664.6	40808	36668.4	31569.5	10034.3	92486	90246	70492	1.25556e+06	1.50142e+06	2243	12	74.3682	44991.4	35955.9	1574.98	47.5612	249973	4391.5	13491.1	37230.1	303363	18	130706	199956	1.33813e+06	1280042	24.084	18	13
67	2018	146906	101036	39.04	38.1589	40.04	65502	31610.6	205952	109670	67615.3	73487.8	45.0242	1630332	911	372631	237006	1256805	134791	60663.6	45243	36672.4	33739	10033.3	91094	87550	72534	1.25555e+06	1.50141e+06	2236	23	75.3682	44993.4	35949.9	1576.98	44.5612	249976	4387.5	13490.1	37224.1	303356	11	107221	234531	1.33814e+06	1156007	23.107	20	12
67	2019	147207	101039	40.8	41.1589	36.79	65502	31611.6	205960	109668	67610.3	73493.8	48.0242	1794492	785	395370	237006	1398344	134786	60668.6	50147	36664.4	35914	10029.3	107675	87550	80256	1.25556e+06	1.50142e+06	2235	47	70.3682	44994.4	35957.9	1575.98	45.5612	249975	4396.5	13494.1	37222.1	303356	17	103696	234535	1.33813e+06	1147511	23.44	18	13
67	2020	147210	101039	37.8	41.1589	37.79	65506	31602.6	205958	109664	67614.3	73492.8	44.0242	1794493	790	395370	237003	1398349	134790	60662.6	50149	36668.4	35913	10033.3	107670	87542	80255	1.25556e+06	1.50142e+06	2239	42	72.3682	44994.4	35949.9	1576.98	39.5612	249974	4392.5	13487.1	37227.1	303360	17	103694	234531	1.33814e+06	1147520	28.44	20	11
67	2021	147206	101039	36.8	40.1589	43.79	65502	31604.6	205953	109668	67614.3	73489.8	41.0242	1794497	782	395369	237007	1398350	134792	60667.6	50150	36668.4	35915	10030.3	107671	87551	80249	1.25556e+06	1.50142e+06	2242	45	72.3682	44992.4	35953.9	1578.98	46.5612	249970	4390.5	13494.1	37231.1	303356	12	103687	234538	1.33813e+06	1147512	22.44	18	11
67	2022	147203	101038	44.8	43.1589	41.79	65510	31607.6	205955	109665	67611.3	73494.8	45.0242	1794498	788	395365	237001	1398345	134788	60663.6	50148	36669.4	35914	10034.3	107668	87545	80253	1.25556e+06	1.50142e+06	2235	47	71.3682	44992.4	35957.9	1572.98	44.5612	249970	4396.5	13488.1	37227.1	303362	20	103691	234539	1.33814e+06	1147512	29.44	19	13
68	2008	91107	18705	34.1	13.9	29.127	34705.4	31607.6	33302	19008	67613.3	73486.8	24	1006098	28404	661539	604714	316161	134787	60669.6	35860	36673.4	28369	11278	13147	116247	41939	471422	1220564	67157.5	52922.6	15.43	9532	35954.9	1571.98	25	23903	4393.5	1099	5626	47422	541.024	2.85606e+06	382842	1.33814e+06	281626	28.2785	67	29
68	2009	93005	18704	37.11	11.9	32.127	34703.4	31604.6	33201	19104	67614.3	73486.8	25	1159350	31519	751302	687761	376545	134792	60663.6	41244	36666.4	28370	11277	16287	116246	61803	620125	1220565	67165.5	52925.6	13.05	9438	35957.9	1575.98	28	22780	4395.5	1244	5333	51771	545.024	2.85605e+06	371446	1.33814e+06	329505	36.2785	60	26
68	2010	95302	19202	33.43	16.9	30.127	34710.4	31604.6	33203	19201	67616.3	73488.8	60	1279517	33730	796575	715741	449228	134783	60669.6	45269	36673.4	28375	11275	24361	116238	78699	748893	1220560	67156.5	52930.6	13.93	9345	35952.9	1578.98	56	24289	4392.5	1249	5810	55456	545.024	2.85605e+06	589884	1.33814e+06	389804	31.2785	55	22
68	2011	98701	20302	38.47	12.9	31.127	34704.4	31606.6	32009	18102	67612.3	73490.8	32	1481224	37431	917464	806548	526344	134788	60666.6	51079	36670.4	28374	11278	27830	116245	85300	850462	1220566	67158.5	52928.6	11.91	9239	35953.9	1577.98	27	24104	4391.5	1201	6978	60768	550.024	2.85605e+06	839371	1.33813e+06	450595	34.2785	40	26
68	2012	97872	21407	35.59	9.9	37.127	34709.4	31604.6	33503	18901	67614.3	73485.8	28	1802904	42703	1144098	1005774	616119	134786	60669.6	61063	36671.4	28371	11272	39450	116244	104301	917351	1492057	67159.5	52928.6	9.51	9255	35952.9	1571.98	33	22445	4396.5	1157	6462	68035	542.024	2.85606e+06	1105013	1.33814e+06	538405	30.2785	47	9
68	2013	99214	22703	38.73	10.9	35.127	34710.4	31608.6	34208	18209	67608.3	73490.8	33	2119017	49103	1350407	1214812	719512	134783	60670.6	71725	36671.4	28373	11271	52054	116243	136739	1078076	1786951	67162.5	52923.6	9.27	8962	35948.9	1576.98	31	22008	4393.5	974	6760	78910	544.024	2.85605e+06	1620053	1.33814e+06	624734	29.2785	48	20
68	2014	103778	23709	33.87	15	37.603	34707.4	31608.6	33904	16204	67609.3	73486.8	24	2233271	51041	1387777	1248668	794467	134791	60671.6	74946	36672.4	28370	11276	56188	116242	175315	1177787	2081846	67161.5	52923.6	11.59	8910	35953.9	1572.98	24	22519	4387.5	1145	6971	83829	547.024	2.85605e+06	1207495	1.33814e+06	714047	28.2785	36	22
68	2015	107574	24306	32.99	11	32.901	34703.4	31607.6	33705	15806	67612.3	73487.8	40	1977680	54650	1115849	1000588	807194	134783	60667.6	66083	36666.4	28376	11274	63505	116245	156536	1328256	2334250	67159.5	52923.6	9.69	8903	35953.9	1578.98	32	22608	4393.5	1181	7309	90373	548.024	2.85605e+06	1481807	1.33814e+06	866282	32.2785	28	25
68	2016	109076	24809	32.97	14.1	34.72	34706.4	31609.6	34105	15907	67607.3	73491.8	39	1917946	56218	980694	851275	881045	134784	60666.6	63979	36665.4	28374	11272	66963	116246	172384	1498132	2989309	67157.5	52929.6	14.1	8906	35950.9	1573.98	37	23652	4391.5	1176	7117	93161	550.024	2.85606e+06	1756158	1.33813e+06	1004464	36.2785	30	18
68	2017	111228	25102	37.11	16.1	31.114	34703.4	31611.6	34309	15808	67616.3	73493.8	32	1879311	55696	831962	694708	991659	134785	60670.6	62670	36668.4	30754	12172	73491	116242	205974	1594720	3312982	67160.5	52929.6	14.89	8893	35951.9	1572.98	25	21636	4393.5	1111	6916	95224	549.024	2.85605e+06	1795547	1.33813e+06	1093059	29.2785	28	18
68	2018	113064	25806	37.04	9.2	33.038	34708.4	31610.6	34706	15804	67611.3	73490.8	29	1990150	49247	878096	734742	1062813	134790	60671.6	66071	36671.4	33327	13206	81361	116245	209277	1661049	3942572	67157.5	52922.6	15.22	8898	35954.9	1574.98	31	22834	4388.5	731	10327	88920	548.024	2.85605e+06	959366	1.33813e+06	1167150	33.2785	36	22
68	2019	114847	26409	32.08	15.2	36.076	34707.4	31611.6	34708	14904	67614.3	73493.8	31	2377655	46582	1173834	1022509	1157260	134790	60662.6	78449	36668.4	35755	14340	76250	116238	204460	1742445	3942578	67161.5	52927.6	14.11	8901	35953.9	1571.98	29	21969	4391.5	925	7563	73309	541.024	2.85605e+06	959360	1.33813e+06	1232175	32.2785	33	27
68	2020	116016	26602	32.09	10.2	39.087	34708.4	31609.6	34709	15308	67609.3	73487.8	29	2186838	53294	1077001	940141	1056552	134789	60665.6	71878	36668.4	38576	15695	78033	116243	245449	2040361	3942575	67164.5	52922.6	7.81	8898	35954.9	1570.98	30	23467	4387.5	569	7485	85624	547.024	2.85605e+06	959361	1.33814e+06	896542	30.2785	27	23
68	2021	116015	26604	37.09	11.2	38.087	34705.4	31610.6	34708	15302	67609.3	73493.8	30	2114220	54938	956206	833894	1103081	134785	60669.6	62924	36669.4	40154	16933	87137	116243	273413	2.40825e+06	3942578	67165.5	52922.6	7.7	8895	35953.9	1573.98	34	22827	4393.5	652	7761	85621	544.024	2.85605e+06	959363	1.33814e+06	903801	27.2785	33	27
68	2022	116013	26606	37.09	13.2	38.087	34708.4	31604.6	34708	15309	67613.3	73491.8	33	2114220	54938	956208	833895	1103083	134790	60665.6	62929	36664.4	40154	16938	87136	116244	273407	2.40825e+06	3942571	67157.5	52928.6	7.7	8899	35954.9	1571.98	37	22826	4390.5	655	7762	85623	546.024	2.85605e+06	959360	1.33813e+06	903801	33.2785	27	27
69	2008	8408	7145	5	8	8.4	1962	1963	25464	24861	1009	3604	13	45295	11031	26523	24428	7752	5340	19444	10069	24793	13306	1604	1984	7917	25294	8950	8092	67165.5	52928.6	74.3682	5590	270	13	8	6102	4	24	5455	14976	12	3549	5112	27576	6190	35.2785	46	10
69	2009	8940	7359	9.7	8	10.7	1913	1917	26430	26062	2001	4007	7	47136	13989	24142	21764	9011	5344	19448	10208	29068	13308	1813	3512	7913	29621	13218	2639	67156.5	52929.6	77.3682	5595	273	13	8	6238	8	24	5715	16035	8	36521	20396	20720	6309	35.2785	31	7
69	2010	9389	7950	15	9	14.1	2177	2073	27695	27228	1303	5203	12	52528	14408	26511	24108	11618	5340	19443	11104	32017	13302	2076	4394	7916	44011	12907	4174	67162.5	52921.6	68.3682	5589	272	11	10	6573	8	142	5711	17771	6	42160	13421	22783	7887	32.2785	25	8
69	2011	11957	8886	7	12	7.3	2840	2802	29566	29024	1207	2602	6	66112	15404	37013	34047	13707	5339	19442	12646	33776	13303	2536	5935	7916	61368	18183	5422	67158.5	52930.6	75.3682	5590	277	8	9	7275	7	128	5800	19974	5	52455	12738	40622	10403	31.2785	23	9
69	2012	12329	9234	8.4	6.8	12.4	2862	2805	29058	28517	1004	3008	7	86911	21019	51330	47681	14578	5342	19444	15390	33773	13306	2543	8180	7909	63703	24644	8170	67163.5	52924.6	75.3682	5592	274	10	9	8319	4	254	5830	26634	6	69044	41597	41728	11308	31.2785	28	10
69	2013	12651	9844	11	15	10.4	3052	2802	29839	29279	1004	4010	11	100291	24516	59214	54167	16569	5345	19441	17631	33776	13306	2544	10060	7911	73194	29724	12320	67165.5	52923.6	76.3682	5595	275	14	12	9365	7	402	6241	31126	2	69119	58279	58573	12558	27.2785	27	5
69	2014	12656	9848	13	14.8	12.4	3048	2805	29805	29281	905	4307	14	104619	27248	57801	50065	19583	5340	19441	18331	33774	13301	2540	11112	7917	107823	37985	17349	67160.5	52927.6	68.3682	5593	276	15	7	10404	1	408	3800	34779	9	47230	102871	102945	15002	36.2785	26	3
69	2015	12651	9847	6	7.8	9.5	3044	2805	30607	29279	906	4406	6	98386	30112	47471	50062	20805	5879	21978	17174	33772	13301	2536	11996	7485	93998	39585	24607	67164.5	52923.6	75.3682	5593	337	6	11	11214	10	603	4186	38769	3	50915	121336	132151	18837	27.2785	22	10
69	2016	12654	9844	7	10.9	16	3045	2801	30910	29281	598	5255	11	102119	31786	47464	50065	22882	6994	22548	17521	33771	13309	2539	14451	11980	108479	48415	40829	67160.5	52930.6	75.3682	7391	357	10	14	12069	4	607	4197	31945	8	55128	98333	101014	23931	28.2785	23	11
69	2017	12653	9844	7.07	9.9	9	3052	2803	30901	29287	727	5304	8	110413	34725	51238	50059	24467	7548	24810	18442	33777	13305	2544	17637	14625	120360	49324	39249	67162.5	52929.6	73.3682	7394	389	8	12	11410	9	605	4308	34904	5	56300	124809	132807	27049	27.2785	24	3
69	2018	12657	9846	8.1	13.9	7	3047	2802	30910	29288	1186	3413	13	124523	35880	60954	50066	27711	8382	25093	20448	33776	13303	2536	12116	9474	156477	61641	45494	67156.5	52930.6	76.3682	7396	480	8	11	10627	1	336	4305	36058	2	62475	124804	200800	30129	34.2785	22	7
69	2019	12658	9840	11.1	8.9	11.693	3045	2808	30905	29288	1256	3640	14	137492	37887	69421	50063	30190	8381	25097	22546	33769	13305	2543	13590	9474	199419	56036	44231	67160.5	52926.6	74.3682	7298	473	6	8	10015	2	443	4303	36059	8	65353	124808	200802	34170	36.2785	27	6
69	2020	12656	9839	16.2	14.9	6.611	3045	2808	30902	29285	310	6330	11	188092	35380	53091	50067	99626	8379	25095	30837	33773	13301	2538	17330	9476	216908	72158	307476	67160.5	52921.6	68.3682	7300	476	24	7	10005	4	654	4307	36063	6	72701.4	124807	200802	43727	35.2785	24	3
69	2021	12657	9848	16.2	13.9	15.408	3047	2804	30903	29286	307	6331	8	201099	45055	63887	50058	92178	8373	25094	30835	33777	13308	2540	22670	9473	187479	83828	77793	67160.5	52928.6	74.3682	7296	475	7	9	10005	2	732	4303	36062	3	72696.4	124808	200800	43724	34.2785	26	8
69	2022	12656	9848	10.2	14.9	14.5	3046	2803	30906	29285	307	6332	13	215611	39823	71208	50059	104588	8376	25093	30840	33775	13300	2537	26027	9471	198531	96221	112665	67165.5	52923.6	74.3682	7297	475	7	14	10003	1	740	4310	36062	7	72699.4	124809	200801	43729	28.2785	23	5
70	2008	8446	101033	10.43	40.1589	3.43	34707.4	31605.6	205955	109664	8468	5113	45.0242	122120	255	93554	87597	28330	134786	60667.6	50255	29966	25069	10034.3	9849	116239	15490	43574	1.50141e+06	67164.5	52927.6	4	44988.4	35957.9	1570.98	43.5612	249972	4393.5	13489.1	237	303359	15	25027	1.24029e+06	90003	23335	31.2785	6	5
70	2009	8529	101035	10.46	39.1589	11.46	34704.4	31608.6	205961	109668	8508	5270	45.0242	137329	284	93553	87958	43500	134783	60665.6	56165	35766	25069	10033.3	13265	116242	18631	57668	1.50142e+06	67162.5	52925.6	10	44992.4	35950.9	1570.98	46.5612	249977	4388.5	13494.1	241	303364	14	30045	1.24028e+06	163006	29810	30.2785	10	7
70	2010	8860	101035	9.93	42.1589	11.933	34709.4	31603.6	205953	109665	7443	5335	47.0242	189134	289	137677	129580	51176	134788	60665.6	75506	41831	25068	10029.3	18513	116247	25580	56101	1.50142e+06	67161.5	52923.6	5	44990.4	35954.9	1573.98	44.5612	249973	4389.5	13490.1	237	303363	7	28336	1.24028e+06	190966	36304	27.2785	6	9
70	2011	9953	101039	9.6	37.1589	12.605	34702.4	31607.6	205960	109665	7563	5425	41.0242	207579	345	151834	142538	55405	134784	60670.6	80457	48997	28329	10028.3	18302	116240	26427	77793	1.50142e+06	67162.5	52930.6	10	44994.4	35955.9	1573.98	39.5612	249971	4394.5	13494.1	237	303361	10	57205	1.24029e+06	226901	42144	33.2785	5	6
70	2012	10319	101037	7.66	41.1589	10.66	34702.4	31602.6	205957	109665	7761	5437	39.0242	261889	437	196422	185417	65042	134786	60669.6	99392	55788	31970	10035.3	21901	116245	32009	65085	1.50142e+06	67159.5	52930.6	10	44992.4	35951.9	1571.98	38.5612	249972	4392.5	13494.1	236	303357	17	108505	1.24029e+06	279287	49088	36.2785	6	9
70	2013	10827	101033	6.68	41.1589	11.68	34705.4	31609.6	205960	109664	7768	5569	47.0242	318147	486	243948	232748	73730	134786	60665.6	119158	76134	32281	10035.3	27012	116247	43604	78509	1.50141e+06	67164.5	52921.6	1	44994.4	35954.9	1574.98	38.5612	249977	4388.5	13495.1	242	303355	18	135565	1.24029e+06	330060	55608	33.2785	12	11
70	2014	10805	101033	6.7	43.1589	5.7	34704.4	31603.6	205959	109665	7776	5603	41.0242	348055	501	266307	254802	81232	134788	60671.6	129387	61270	35182	10035.3	34507	116242	50890	78505	1.50142e+06	67161.5	52922.6	4	44995.4	35951.9	1575.98	39.5612	249972	4388.5	13495.1	240	303355	18	155225	1.24028e+06	274726	61700	28.2785	10	10
70	2015	10924	101038	7.73	45.1589	10.794	34704.4	31607.6	205959	109666	7774	5604	44.0242	367002	606	278706	266902	87702	134792	60671.6	135178	68615	38204	10027.3	30060	116239	46336	78505	1.50142e+06	67159.5	52926.6	7	44991.4	35952.9	1578.98	43.5612	249969	4396.5	13490.1	237	303358	16	181553	1.24029e+06	315998	67080	29.2785	5	5
70	2016	11047	101036	7.76	37.1589	3.764	34708.4	31610.6	205953	109669	7804	5631	45.0242	401701	603	306707	294908	94401	134792	60666.6	146348	70044	40919	10027.3	32480	116242	53807	78508	1.50142e+06	67159.5	52924.6	10	44990.4	35952.9	1569.98	44.5612	249975	4395.5	13492.1	245	303361	15	211166	1.24028e+06	359249	72227	30.2785	13	11
70	2017	11082	101035	3.77	39.1589	4.71	34708.4	31609.6	205961	109662	7174	4721	40.0242	411307	510	309801	297808	101005	134790	60665.6	148759	71848	43904	10029.3	35087	116247	61801	78502	1.50141e+06	67160.5	52928.6	2	44995.4	35956.9	1577.98	40.5612	249968	4390.5	13491.1	240	303356	22	240258	1.24029e+06	411128	79084	30.2785	13	9
70	2018	8974.5	101039	11.78	46.1589	10.66	34703.4	31608.6	205955	109667	7170	4722	47.0242	381064	505	309805	297802	101009	134788	60662.6	148762	71797	47327	10030.3	27679	116247	51158	78508	1.50142e+06	67157.5	52923.6	8	44988.4	35948.9	1577.98	42.5612	249974	4391.5	13491.1	242	303363	17.5	186278	1.24028e+06	411130	83794	35.2785	8	3
70	2019	6872	101036	6.59	38.1589	7.585	34707.4	31606.6	205952	109661	7175	4725	41.0242	350833	508	309801	297807	101006	134791	60664.6	148759	80459	50597	10028.3	26402	116246	49013	78505	1.50142e+06	67163.5	52922.6	7	44997.4	35951.9	1574.98	43.5612	249968	4392.5	13491.1	174	303360	14	132304	1.24029e+06	411127	87089	29.2785	13	5
70	2020	6787	101038	8.54	43.1589	10.543	34708.4	31607.6	205957	109665	7173	4726	41.0242	320593	510	309809	297809	101001	134785	60662.6	148756	80459	53730	10030.3	16464	116244	42749	78501	1.50142e+06	67160.5	52926.6	9	44995.4	35955.9	1571.98	42.5612	249970	4389.5	13489.1	103	303364	19	78326.6	1.24029e+06	411124	80628	34.2785	11	4
70	2021	6786	101036	8.54	43.1589	8.543	34707.4	31606.6	205956	109667	7172	4722	42.0242	313931	504	309810	297802	101005	134783	60667.6	148755	80454	53735	10031.3	22890	116244	43409	78506	1.50142e+06	67162.5	52929.6	9	44993.4	35949.9	1575.98	46.5612	249975	4390.5	13486.1	101	303358	22	78324.6	1.24028e+06	411122	80625	34.2785	4	8
70	2022	6789	101035	8.54	38.1589	9.543	34706.4	31603.6	205959	109665	7169	4725	39.0242	313934	507	309807	297808	101006	134784	60663.6	148759	80457	53731	10030.3	22896	116243	43412	78501	1.50142e+06	67161.5	52927.6	9	44997.4	35951.9	1573.98	40.5612	249977	4389.5	13489.1	101	303363	18	78323.6	1.24029e+06	411130	80625	35.2785	4	9
71	2008	147598	101036	25.21	43.1589	22.83	34710.4	31607.6	46201	109668	67615.3	73494.8	42.0242	629982	19430	454263	323903	156304	134792	60664.6	35434	36672.4	12072	5024	44152	116241	50921	1.25556e+06	1.50142e+06	67159.5	52922.6	68.3682	44995.4	35953.9	1575.98	40.5612	18548	4395.5	13489.1	4068	33502	549.024	2.85605e+06	344990	2241209	97510	18.065	53	15
71	2009	147601	101032	31.57	38.1589	22.3825	34704.4	31603.6	44809	109668	67608.3	73487.8	39.0242	563098	20250	357691	323909	185174	134792	60670.6	28312	36665.4	13283	5930	34799	116247	50324	1.25556e+06	1.50142e+06	67164.5	52923.6	76.3682	44996.4	35951.9	1575.98	44.5612	18223	4389.5	13492.1	4592	33903	543.024	2.85605e+06	431702	2241201	128905	13.555	60	13
71	2010	147592	101035	31	43.1589	28.935	34706.4	31611.6	46706	109669	67609.3	73488.8	42.0242	568129	21981	338177	323910	207978	134790	60667.6	28429	36670.4	14574	6565	46425	116247	64249	1.25555e+06	1.50142e+06	67162.5	52923.6	71.3682	44997.4	35950.9	1571.98	47.5612	18181	4393.5	13488.1	4666	36101	544.024	2.85605e+06	528662	2241201	161210	12.601	58	15
71	2011	147596	101038	36.49	42.1589	25.4875	34706.4	31605.6	46910	109669	67607.3	73485.8	44.0242	636843	23758	348740	323904	264351	134784	60671.6	24738	36670.4	16172	7394	61284	116239	107499	1.25556e+06	1.50141e+06	67159.5	52926.6	69.3682	44996.4	35950.9	1572.98	44.5612	15545	4395.5	13495.1	4756	38702	546.024	2.85605e+06	627155	2241203	189702	22.246	57	13
71	2012	147596	101035	28.87	38.1589	29.04	34710.4	31603.6	47706	109664	67610.3	73490.8	40.0242	766490	27396	420700	390808	318406	134786	60667.6	28731	36666.4	19404	8897	95003	116242	135609	1.25556e+06	1.50142e+06	67156.5	52924.6	74.3682	44990.4	35952.9	1576.98	43.5612	10274	4392.5	13486.1	4811	45307	543.024	2.85605e+06	1331863	2241206	228405	13.246	61	20
71	2013	147592	101040	29.13	43.1589	24.48	34709.4	31611.6	48209	109670	67610.3	73488.8	45.0242	1018607	32206	571310	502103	415102	134787	60669.6	37732	36670.4	21014.5	10263	135693	116238	182276	1.25556e+06	1.50142e+06	67165.5	52923.6	75.3682	44992.4	35950.9	1570.98	45.5612	11154	4389.5	13489.1	5074	51807	543.024	2.85605e+06	2241160	2241206	270007	20.246	55	15
71	2014	147597	101040	30.18	38.1589	22.51	34709.4	31605.6	49804	109668	67611.3	73489.8	46.0242	1220509	36805	661604	583402	522110	134788	60668.6	45274	36672.4	22623	11431	177663	116245	246868	1.25556e+06	1.50142e+06	67157.5	52921.6	75.3682	44997.4	35956.9	1572.98	46.5612	10877	4391.5	13491.1	5357	58409	541.024	2.85605e+06	2984549	2984506	312209	20.246	52	18
71	2015	147592	101031	35.35	38.1589	20.71	34705.4	31608.6	50910	109668	67607.3	73487.8	39.0242	1507502	46710	787207	689301	673606	134788	60663.6	55295	36666.4	24515	12839	218672	116238	285394	1.25556e+06	1.50142e+06	67164.5	52924.6	71.3682	44990.4	35950.9	1573.98	47.5612	11008	4387.5	13495.1	5412	73803	542.024	2.85605e+06	3573611	3573605	384004	14.246	52	15
71	2016	147593	101031	28.9	44.1589	25.11	34710.4	31603.6	49906	109667	67611.3	73489.8	40.0242	1782301	56110	938107	811404	788105	134788	60664.6	64521	36671.4	26613	14016	263694	116238	348539	1.25555e+06	1.50142e+06	67162.5	52921.6	77.3682	44994.4	35948.9	1571.98	45.5612	10255	4396.5	13492.1	5462	56104	546.024	2.85605e+06	3430282	3573608	431605	19.246	51	14
71	2017	147601	101034	38.39	39.1589	27.6	34707.4	31610.6	49302	109664	67613.3	73490.8	44.0242	1951015	59301	1037107	890108	854604	134786	60664.6	69329	36669.4	28885	15101	280490	116238	386078	1.25556e+06	1.50141e+06	67161.5	52927.6	72.3682	44996.4	35954.9	1573.98	41.5612	8862	4392.5	13494.1	4432	63505	545.024	2.85605e+06	4133493	3573602	488110	17.246	54	20
71	2018	147596	101032	31.02	38.1589	23.9	34710.4	31604.6	52903	109665	67613.3	73485.8	46.0242	2201609	63704	1162410	1000303	975503	134790	60666.6	76698	36665.4	31513	16517	296806	116238	401320	1.25556e+06	1.50141e+06	67157.5	52929.6	69.3682	44990.4	35950.9	1574.98	47.5612	8864	4393.5	13489.1	4436	68208	545.024	2.85605e+06	4133488	3573607	548104	13.246	50	18
71	2019	147600	101032	39.58	46.1589	24.62	34703.4	31604.6	49854	109670	67614.3	73489.8	40.0242	2315819	67299	1109518	934672	1139010	134783	60666.6	79034	36667.4	34359	18078	324787	116246	446044	1.25556e+06	1.50142e+06	67161.5	52923.6	74.3682	44992.4	35954.9	1571.98	39.5612	8871	4392.5	13488.1	4430	72208	542.024	2.85605e+06	4133485	3573606	548105	18.246	53	25
71	2020	147594	101033	32.12	44.1589	33.29	34710.4	31605.6	48706	109662	67612.3	73494.8	48.0242	2256808	70301	1174509	822207	1012010	134784	60668.6	75606	36666.4	37322	19898	334207	116245	567008	1.25556e+06	1.50141e+06	67159.5	52929.6	74.3682	44993.4	35953.9	1576.98	38.5612	8865	4391.5	13494.1	4430	75209	542.024	2.85605e+06	4133488	3573605	548101	16.246	54	27
71	2021	147598	101032	38.12	44.1589	34	34709.4	31606.6	48707	109666	67611.3	73492.8	43.0242	2367805	75510	1178207	777106	1114102	134786	60662.6	52709	36673.4	39407	21438	324204	116244	525907	1.25556e+06	1.50142e+06	67163.5	52929.6	69.3682	44989.4	35949.9	1575.98	42.5612	8868	4395.5	13487.1	4428	75201	543.024	2.85605e+06	4133485	3573601	548106	15.246	52	25
71	2022	147596	101040	36.12	38.1589	30	34711.4	31606.6	48705	109668	67608.3	73488.8	44.0242	2367803	75504	1178208	777106	1114104	134783	60669.6	52707	36668.4	39409	21431	324203	116244	525905	1.25555e+06	1.50142e+06	67160.5	52929.6	72.3682	44994.4	35949.9	1578.98	38.5612	8870	4387.5	13487.1	4436	75205	548.024	2.85605e+06	4133489	3573601	548101	18.246	54	29
72	2008	55484	42912	20	18	28.52	7029	6895	84858	46903	30944	18105	39	155959	44426	76162	82815	35393	64610	16817	8496	17744	16507	4393	2098	15625	18796	95056	57883	353	869	40.52	19493	23073	60	36	186945	437	4533	15876	115574	28	63367	41078	80973	57933	27.2785	41	19
72	2009	56941	43185	23.8	21.5	24.75	6544	6972	85135	46821	30943	18105	41	176992	50287	93642	82813	33074	64605	16822	9520	21318	16506	4773	2776	15630	25304	120470	52042	349	874	39.59	19491	23082	54	38	194519	393	4919	16126	128625	29	85756	49953	90689	70818	31.2785	43	13
72	2010	59663	43354	27	27	29.2	7841	7194	85383	46579	30945	18103	42	174520	48114	84155	82810	42256	64614	16825	9355	21389	16504	5186	3515	15625	33684	143507	64568	350	865	40.59	19495	23078	55	37	195582	413	4977	12587	111860	26	74004	75261	138788	83750	34.2785	37	16
72	2011	63199	43856	25	21	25.64	7454	7407	85674	46225	30945	18102	39	193915	55615	91131	82810	47186	64614	16820	10624	25153	16509	5588	4853	15631	44379	167559	119228	354	867	35.84	19585	23082	55	37	198107	416	4639	13773	132679	32	121104	94070	136623	99042	29.2785	45	14
72	2012	65177	44082	23.8	21.8	22.8	7152	7402	86329	45690	30937	18106	32	232367	66242	113602	94464.3	52526	64609	16822	10630	27745	16509	6148	5931	15626	54393	194844	109434	348	867	40.09	19590	23076	52	39	206337	445	4696	14551	153501	28	172530	153554	178784	116418	27.2785	53	16
72	2013	67419	44218	21	22	24	7739	7409	86698	45604	30940	18105	35	250154	69470	121772	106121	58932	64608	16818	10625	29591	16504	6795	9008	15629	60270	235788	151518	350	874	34.35	19587	23075	59	39	210407	374	4731	14724	157033	30	211574	186634	213341	133977	34.2785	35	10
72	2014	69101	44853	24	22.1333	29.3	7744	7409	87544	45559	30937	18104	36	276878	82080	130177	117773	64637	64614	16819	10626	33390	16509	7832	10339	15630	66724	270424	175873	346	871	42.03	19591	23076	51	39	208129	380	4784	14923	181196	39	276045	230141	256422	152100	32.2785	40	10
72	2015	69099	45044	23	28.2667	26.36	7747	7409	89735	45970	31675	18672	39	301315	89984	113768	100218	97575	71276	18135	10628	36112	16808	8764	11181	16533	78427	303674	234413	576	963	33.41	19584	24075	76	37	205815	374	4799	14931	197905	39	303452	258395	284396	170531	35.2785	48	10
72	2016	69093	45516	23	28.4	22.44	7740	7404	90155	37265	31065	13235	42	339308	106320	119998	105947	113010	72791	33116	10628	36113	18506	9696	13477	17419	80541	359443	219010	619	108	41.88	19593	24082	95	43	204389	322	2843	14727	185944	51	426536	286577	314580	193210	36.2785	40	8
72	2017	69094	45878	30.57	25.4	30.57	7743	7407	90311	36284	28516	25515	37	373197	119460	126227	111097	127526	87829	31010	10630	36113	20502	10812	15974	16741	101217	424268	274397	621	998	36.84	19593	26357	99	37	206571	313	2808	15271	197648	50	473087	328941	356944	214757	35.2785	47	8
72	2018	69094	46493	27.59	28.4	27.59	7742	7404	91643	36423	36425	26171	42	370403	81951	143706	111099	144761	60155	20968	10624	36113	22603	11896	17859	23747	103594	462239	341671	1534	388	34.55	19589	25763	35	39	217695	41	2123	11442	137648	55	473086	328938	356939	214758	27.2785	43	11
72	2019	69093	47164	30.6	20.4	30.605	7743	7407	91701	36620	36629	26025	47	419168	88881	161314	111099	168987	60156	20966	10625	36116	24859	13341	20555	23747	119174	538078	398141	1534	385	38.19	19591	29417	79	42	209419	43	2133	12216	150025	57	473087	328942	356936	214761	32.2785	41	15
72	2020	69100	47358	28.7	20.4	29.682	7739	7405	92102	36443	36440	26267	43	454960	97333	189298	111104	168335	60157	20966	10623	36112	27722	14971	22810	23754	123476	624727	473453	1538	386	37.31	19585	30133	83	46	213781	43	2206	11082	165912	56	473084	328939	356936	214756	29.2785	44	7
72	2021	69095	47363	23.7	20.4	29.527	7747	7401	92102	36434	36434	26273	49	474452	103760	191710	111103	178989	60152	20970	10624	36113	27726	14971	24806	23751	146878	729509	587406	1538	384	36.31	19591	30129	124	50	213786	49	2242	11083	165909	62	473080	328936	356945	214760	36.2785	46	8
72	2022	69097	47362	27.7	24.4	24.5	7744	7407	92105	36434	36440	26267	42	538724	124105	219038	111099	195591	60154	20966	10630	36118	27717	14964	27367	23752	139962	849049	706476	1542	385	35.31	19591	30126	92	50	213789	32	2172	11080	165913	63	473081	328945	356940	214753	28.2785	46	11
73	2008	58890	31849	31	24	31	14001	13225	64340	60652	8095	10903	19	173695	47293	65216	51492	61203	67230	25206	7916	23413	13512	3356	27557	88019	57363	92970	41139	67156.5	52923.6	47.99	39853	31084	880	21	210960	7420	4343	15105	84312	22	88210	62195	72234	41955	32.2785	89.4891	26.057
73	2009	60859	31859	32.4	20.8	24.4	14999	13701	67919	63733	8095	10902	27	224304	52979	102670	86699	68658	67238	25211	10010	28079	13504	3862	43095	88015	79639	122979	46390	67158.5	52929.6	47.86	72612	31085	878	25	225295	4906	6168	15610	98053	25	135493	89364	95518	48067	27.2785	86.4891	25.057
73	2010	61890	35402	28	19	32	15627	13884	70550	66223	8087	10907	25	234211	58141	100695	84334	75383	67232	25203	10342	30787	13504	4383	42624	88012	91701	141574	90218	67162.5	52924.6	50.56	72611	31086	879	29	248494	2105	4774	16506	108677	27	164921	100026	111440	54793	32.2785	86.4891	31.057
73	2011	65742	34398	26	20	30	16050	16009	70845	66464	8086	10909	33	265488	64872	120568	100354	80056	67232	25208	11592	31594	13506	5089	57174	88012	119459	170944	142368	67164.5	52923.6	59.42	72607	31089	881	28	272667	1191.5	4823	17179	122782	32	227972	120898	132129	40220	34.2785	88.4891	31.057
73	2012	65751	36860	33.1	22.5	30.095	17216	16009	71740	66416	8093	10900	35	353471	72704	179347	154438	101440	67236	25209	15431	31594	13507	5098	75454	88018	150011	224618	207699	67159.5	52929.6	59.65	72604	31081	883	30	211168	280	5386	18952	144557	28	357937	274638	305415	46217	28.2785	91.4891	33.057
73	2013	69167	39699	28	20	30.191	19301	16008	74519	66977	8088	10901	45	430687	84595	213588	183561	132522	67230	25204	18795	31589	13504	5092	89753	88016	187881	273686	389646	67160.5	52930.6	66.42	72609	31081	884	38	306662	206.5	7046	21143	170784	29	397177	950011	478710	52703	33.2785	87.4891	30.057
73	2014	70809	39499	25	20.1	26.806	19306	16007	76039	67183	8086	10908	45	479604	100692	225398	191167	153533	67238	25210	20419	31589	13512	5094	104692	88013	205906	318202	464248	67161.5	52925.6	64.86	72612	31085	882	46	353375	126	6057	24449	203324	35	459054	651999	651991	60116	35.2785	89.4891	33.057
73	2015	71105	40917	26	17.8	27.542	19307	16001	84772	67185	14957	11245	46	491248	112628	196717	159061	181918	76059	29855	20024	31594	13506	5095	108778	96273	219952	341032	471153	67164.5	52930.6	59.86	72612	30707	886	43	349217	406	6479	27567	236033	41	664351	680610	680606	69030	36.2785	90.4891	34.057
73	2016	68501	42786	29	22.3	25.108	19304	16009	87803	67188	11546	12340	50	560390	124813	223428	178384	212158	82888	34701	23040	31591	13510	5094	117012	98113	258393	366360	446412	67165.5	52921.6	74.77	72608	31636	886	46	458927	327	8041	31234	261385	32	454091	774985	774987	77705	27.2785	86.4891	31.057
73	2017	69101	46085	25.91	26.6	27.914	19298	16009	90765	67184	4856	13393	52	533378	124786	228736	170153	179871	85562	32860	22220	31589	13512	5092	122294	100918	274784	398474	515333	67163.5	52924.6	82.91	72605	35332	942	47	464683	249	8479	34039	234978	34	496687	870004	870009	89746	30.2785	93.4891	30.057
73	2018	69406	47099	34.08	19	33.081	19301	16006	95137	67191	5061	14915	53	637456	114153	345314	279127	177999	85160	33181	26570	31596	13504	5093	135350	123326	316303	443332	649707	67156.5	52929.6	75.58	72605	33199	974	53	514399	161	8638	25663	219391	42	620081	870003	870005	95001	35.2785	90.4891	25.057
73	2019	69003	48119	32.04	20.2	32.034	19304	16009	97627	67188	7423	17059	54	689530	132750	367693	281377	189095	85167	33181	28671	31589	13511	5092	152194	123327	355269	505102	589409	67163.5	52926.6	74.22	72604	33200	784	48	401412	83	5044	21736	219392	43	726811	870007	870005	105458	36.2785	92.4891	33.057
73	2020	69004	48978	28.04	25.4	33.889	19300	16003	98967	67183	23501	26536	55	805406	143303	397606	376178	264506	85167	33182	33617	31598	13506	5095	161410	123329	385301	569204	305408	67164.5	52924.6	82.15	72610	33193	155	53	388892	607	7307	19206	219390	37	845222	870006	870006	178119	29.2785	94.4891	26.057
73	2021	69002	48976	25.04	21.4	26.749	19302	16001	98968	67190	23499	26540	59	934278	148448	463230	376173	322608	85158	33187	33614	31592	13507	5093	172008	123324	423001	648263	735185	67162.5	52926.6	82.15	72610	33196	211	56	388898	108	3979	19204	219391	40	845220	870005	870005	178114	33.2785	94.4891	28.057
73	2022	69001	48977	28.04	20.4	30.749	19303	16007	98972	67184	23503	26532	58	934278	148450	463230	376178	322605	85158	33178	33616	31597	13512	5096	172001	123327	423003	648263	735183	67160.5	52930.6	80.15	72605	33201	216	56	388900	106	3981	19208	219390	45	845220	870009	870005	178113	34.2785	88.4891	28.057
74	2008	172522	106563	65	45	63.58	13435	13068	201247	168909	33877	13752	36	317886	120527	74330	777230	123038	192897	93464	5368	16105	5774	1188	4500	11435	63755	142186	140511	67164.5	52921.6	245.22	243219	142673	25	33	518337	188	26097	33257	226658	9	66792	41805	42013	74077	30.2785	93.4891	32.057
74	2009	178636	109688	67.1	56.8	67.12	14631	12707	201574	168999	33870	13747	35	356975	150189	72872	777229	133926	192889	93466	5965	18427	6600	1306	5980	11428	80265	167046	88221	67160.5	52929.6	246.22	243227	142674	24	32	567671	190	18733	36189	285610	13	107122	59398	86374	81952	29.2785	93.4891	32.057
74	2010	182441	110745	67	52	69.57	12712	12713	221785	196151	33872	13748	39	400114	160899	89721	777234	149507	192893	93469	6632	20071	7401	1299	6867	11426	50418	201404	127204	67163.5	52925.6	252.22	243219	142672	27	38	553559	191	12711	36993	307170	16	141683	81088	109282	92506	29.2785	91.4891	29.057
74	2011	187431	110339	63	54	63.65	12664	14009	221800	198115	33874	13750	42	489166	195961	122634	777233	170583	192894	93468	8145	20901	8655	1430	9728	11428	70259	221416	163714	67156.5	52923.6	244.22	243219	142675	32	39	779714	184	9462	56989	375836	17	241571	122760	122765	110645	34.2785	94.4891	28.057
74	2012	191188	113311	64.6	61.5	65.6	12290	14005	255604	211410	33871	13750	42	613757	257424	154271	777230	202072	192897	93466	10301	23548.2	9726	1599	14423	11427	71667	281142	207856	67159.5	52925.6	253.22	243225	142673	25	45	806135	185	4917.5	92880	470936	15	229329	130649	163856	128013	36.2785	87.4891	31.057
74	2013	193277	114342	66	57	67.3	12020	14004	257059	212614	33874	13753	45	719496	310987	187485	777229	221034	192892	93469	12211	26189.5	11210	4246	16459	11433	78261	336108	259725	67160.5	52928.6	251.22	243225	142669	25	53	1401331	191	364	69683	590531	18	301820	231267	340860	149737	31.2785	93.4891	34.057
74	2014	193273	114335	67	54	62.82	12026	14001	257060	212617	33877	13750	65	766542	288248	228866	777232	249432	192896	93467	12219	28837.8	12837	4794	19390	11429	89380	366775	305064	67165.5	52924.6	250.22	243228	142674	24	61	1174690	182	290.333	76413	580425	23	411959	300002	300001	149741	36.2785	88.4891	31.057
74	2015	193272	114340	68	52	65.63	12024	14010	257067	212616	34799	15479	73	867442	324880	267270	777231	275301	208805	101838	12214	31484	14259	5398	22905	12554	110393	413964	349535	67159.5	52929.6	252.22	243223	187428	21	72	1181069	190	217.667	84625	659386	19	519496	427223	427231	149739	31.2785	90.4891	28.057
74	2016	193274	114339	58	53	66.41	12027	14005	257058	212617	32102	16068	74	931023	338271	294215	777232	298560	200228	120363	12218	38923	15190	5960	24502	13668	275330	500184	350176	67162.5	52925.6	247.27	243224	194974	14	75	1181111	183	140	85228	686250	28	617519	479387	479386	149737	28.2785	91.4891	33.057
74	2017	193278	114339	65.94	53	60.94	12021	14010	257064	212615	30818	20891	76	867402	293131	247513	777233	326776	153867	119706	12219	45969	16415	6614	19979	12080	288208	565222	379227	67164.5	52924.6	251.27	243219	215340	26	80	979607	187	106	69565	595976	18	401300	551048	551055	149741	30.2785	87.4891	30.057
74	2018	193273	114340	56.61	52	63.61	12022	14007	257064	212612	13312	38773	80	880822	268491	263407	777229	348930	189107	64300	12211	47756	17599	7340	18136	10241	412218	656733	357335	67156.5	52927.6	256.37	243226	226201	57	78	796937	190	681	69567	502395	18	401300	551054	556565	149736	33.2785	90.4891	31.057
74	2019	193279	114335	57.32	55	59.322	12023	14005	257063	212610	13327	43555	84	856256	267888	218205	777229	370169	189111	64294	12212	50627	17591	7335	16565	10240	468088	737675	345437	67158.5	52923.6	249.37	243220	226210	68	80	868570	190	607	69560	497955	19	401296	551051	556569	149736	28.2785	89.4891	29.057
74	2020	193278	114341	64.96	54	63.958	12022	14004	257065	212616	12466	37733	85	619843	287343	61172	777233	271348	189112	64298	12210	51200	17594	7335	21665	10246	499955	881331	330758	67164.5	52927.6	251.37	243221	226207	18	81	720241	189	292	69558	543513	16	401301	551047	556565	149738	32.2785	93.4891	30.057
74	2021	193276	114343	62.96	58	55.512	12026	14002	257061	212613	12462	37732	88	634987	321932	57369	777238	255696	189103	64297	12214	51192	17597	7341	26683	10240	152452	1052820	383625	67156.5	52924.6	253.37	243225	226204	138	85	720236	190	444	69566	543517	19	401301	551051	556563	149736	28.2785	89.4891	25.057
74	2022	193274	114342	56.96	55	62.1	12025	14009	257062	212608	12464	37731	83	658515	319238	71408	777236	267891	189111	64303	12218	51196	17596	7334	31754	10240	154057	1272340	447638	67158.5	52924.6	251.37	243221	226206	158	87	720238	183	21	69562	543519	13355	401297	551053	556565	149734	29.2785	86.4891	31.057
75	2008	8421	7598	13	5	7	1402	31610.6	17886	16795	23	1508	11	25034	8396	6239	777237	10405	134783	7055	6760	36673.4	23511.5	10030.3	628	869	8307	3369	6694	67158.5	52926.6	69.3682	44991.4	35953.9	10	5	249975	7	5	5604	8816	3946	2.85605e+06	11808	27482	7200	30.2785	85.4891	34.057
75	2009	8421	7750	5	13	11.8	1395	31602.6	18245	16979	24	1506	15	28275	9442	7230	777232	11601	134791	7061	7424.33	36666.4	23509.5	10034.3	626	864	9953	3367	6698	67160.5	52929.6	69.3682	44994.4	35950.9	6	10	249969	10	5	6038	6056	3939	2.85605e+06	25336	27478	7203	36.2785	87.4891	31.057
75	2010	8427	8066	9	8	11	1396	31607.6	17905	16576	23	1505	12	30193	9820	7993	777238	12389	134789	7058	8081.67	36667.4	23517.5	10034.3	634	872	12426	3364	7514	67161.5	52924.6	74.3682	44994.4	35955.9	7	11	249974	3	3	5807	10447	3945	2.85605e+06	27475.3	27482	7199	29.2785	92.4891	29.057
75	2011	8421	8425	14	13	11	1397	31602.6	19104	17838	27	1513	10	31391	10302	8400	777238	12702	134788	7056	8752	36667.4	23511.5	10032.3	630	868	15080	3364	7514	67162.5	52924.6	73.3682	44997.4	35954.9	8	17	249975	7	10	6275	10724	3941	2.85605e+06	29621.7	31609	7200	34.2785	90.4891	26.057
75	2012	9269	9069	6.2	14	5	19125	31610.6	19123	17777	23	1511	14	36082.3	7333	9948	777233	16060.3	134788	7057	8747	36665.4	23513.5	10033.3	720	868	20049	5374.33	9025	67157.5	52926.6	71.3682	44992.4	35956.9	2	8	249970	4	2	6462	10772	3939	2.85605e+06	31761	35739	7201	27.2785	89.4891	25.057
75	2013	9672	9666	13	12	8	19119	31608.6	19728	17776	25	1508	14	40782.7	8407	1364	777235	19417.7	134788	7063	8747	36668.4	23511.5	10027.3	842	864	26508	7389.67	9030	67161.5	52927.6	71.3682	44993.4	35948.9	8	11	249972	10	3	5329	11639	3946	2.85605e+06	22238	39871	7200	35.2785	90.4891	26.057
75	2014	9671	9672	10	6	9	19125	31603.6	19416	17913	21	1506	9	45480	9076	13639	777236	22775	134784	7064	8752	36669.4	23513.5	10034.3	1049	866	36976	9396	17832	67157.5	52923.6	70.3682	44988.4	35950.9	3	7	249969	10	2	7473	12568	3942	2.85605e+06	44009	44003	7199	31.2785	94.4891	30.057
75	2015	9672	9667	13	12	6	19117	31611.6	20062	17964	26	1747	13	48547	13604	12194	777231	22770	134791	13600	8746	36667.4	23516.5	10030.3	1294	997	48126	13112	36264	67160.5	52926.6	71.3682	44996.4	35954.9	1	8	249977	3	8	5190	13802	3946	2.85605e+06	38107	38102	7197	27.2785	92.4891	34.057
75	2016	9665	9664	12	12	5	19118	31603.6	20285	18252	26	1985	9	54688	14308	13955	777238	26432	134784	14314	8744	36664.4	23509.5	10031.3	1511	1041	84513	13113	38918	67163.5	52929.6	70.3682	44994.4	35956.9	4	10	249972	10	4	5774	14673	3947	2.85605e+06	49339	49341	7198	29.2785	86.4891	28.057
75	2017	9665	9672	11	11	7	19121	31606.6	21275	19056	28	2226	7	60502	14949	15421	777238	30140	134786	14954	8749	36669.4	23513.5	10036.3	1762	1266	93747	18232	50501	67157.5	52921.6	74.3682	44993.4	35950.9	2	9	249969	7	5	5503	16779	3943	2.85606e+06	89042	89051	7197	31.2785	86.4891	27.057
75	2018	9667	9671	9	6	7	19119	31611.6	21321	19506	27	1800	13	68896	17703	18341	777237	32862	134784	17706	8746	36669.4	23510.5	10035.3	2076	1532	84671	16429	61038	67160.5	52929.6	75.3682	44988.4	35952.9	3	9	249969	2	2	6409	17354	3946	2.85605e+06	89043	89045	7206	28.2785	89.4891	29.057
75	2019	9671	9670	14	8	9.004	19124	31610.6	21365	19127	26	2239	10	77812	19330	23343	777238	35148	134792	17701	8745	36667.4	23515.5	10036.3	2398	1528	119676	20864	67653	67165.5	52928.6	70.3682	44994.4	35949.9	10	15	249972	5	1	6576	20447	3942	2.85605e+06	89049	89049	7203	27.2785	90.4891	30.057
75	2020	9665	9665	12	12	14.287	19120	31604.6	22155	20005	28	2163	14	90059	19478	23573	777237	47019	134790	17697	8751	36668.4	23510.5	10031.3	2746	1529	135658	25292	68800	67158.5	52927.6	77.3682	44996.4	35952.9	4	16	249970	1	8	7118	22822	3940	2.85605e+06	89044	89045	7200	32.2785	88.4891	29.057
75	2021	9671	9672	6	10	14.35	19117	31608.6	22161	20001	26	2160	10	100630	19491	33749	777232	47393	134786	17706	8750	36673.4	23514.5	10035.3	1737	1532	141999	25315	76058	67160.5	52921.6	77.3682	44994.4	35949.9	8	10	249976	10	5	7110	22822	3941	2.85605e+06	89049	89049	7197	27.2785	85.4891	31.057
75	2022	9670	9666	13	7	12.4	19122	31605.6	22154	20001	24	2155	8	106818	20410	30456	777233	55962	134785	17699	8752	36669.4	23509.5	10027.3	3213	1535	106201	24940	78066	67162.5	52922.6	72.3682	44993.4	35955.9	10	16	249974	7	6	7114	22823	3944	2.85605e+06	89043	89049	7206	31.2785	89.4891	32.057
76	2008	6590	4728	5	8	11.551	1155	1153	9023	8624	61	962	8	10956	5848	1133	175	3991	1033	4702	4547	28300	23512.5	1996	269	232	13201	1506	7534	67162.5	52929.6	1.5	990	35954.9	7	2	1355	4	69	5624	6550	9	201	4838	4832	2126	28.2785	15	5
76	2009	6753	4893	10.5	8	10.546	1140	1140	9240	8826	58	951	4	13052	6235	2326	201	4499	1114	4968	5227	32878	23516.5	2120	318	296	15994	5685	26	67160.5	52925.6	7.5	989	35948.9	8	11	1326	3	98	5155	7001	9	239.9	11096	11091	2307	31.2785	14	5
76	2010	7030	5071	9	3	5.576	1225	1224	9299	8871	62	1041	9	14389	6494	2816	218	5088	1330	4911	5534	33312	23513.5	2246	505	68	19312	3691	288	67157.5	52930.6	10.5	991	35951.9	8	11	1338	9	68	5212	7310	8	272	15603	15609	2500	28.2785	19	6
76	2011	7025	5065	4	7	7.607	1226	1209	9487	8991	60	1044	8	16987	7312	3725	351	5963	1496	5526	6247	34532	23515.5	2431	529	384	27670	4476	308	67163.5	52927.6	8.5	985	35956.9	6	8	1322	10	71	5221	7312	12	272	27914	23014	2648	34.2785	18	3
76	2012	7489	5469	6	6	6.638	1468	1210	9603	9049	77	1258	11	21395	7780	6655	230	6968	1401	6216	6249	34528	23512.5	2722	760	512	52932	7506	297	67162.5	52926.6	6.5	1004.33	35955.9	9	11	1304	5	73	6774	7309	8.81818	276	30417	30420	2894	35.2785	16	11
76	2013	7825	5710	5	7	9.83	1562	1204	9762	9105	86	1385	2	24090	8426	7115	369	8569	1585	6652	6249	34533	23509.5	3356	986	641	57690	15783	492	67160.5	52929.6	8.5	1018.67	35954.9	9	9	1271	7	74	6020	7313	11.6364	275	34351	39463	17517	33.2785	15	8
76	2014	7646	5706	4	4	11.858	1563	1208	9767	9104	92	1402	11	27032	8823	8176	488	10042	1934	6671	6245	34534	23516.5	3852	1107	769	63924	19633	259	67157.5	52921.6	6.5	1033	35954.9	8	4	1201	2	76	4715	7312	7.45455	275	54041	54040	3594	36.2785	11	6
76	2015	7390	5710	4	3	5.756	1562	1206	9767	9109	84	1532	5	30351	9053	8716	449	12589	2170	6845	6245	34527	23515.5	4363	1301	919	76695	12254	906	67165.5	52927.6	8.5	599	35954.9	3	10	1333	9	71	3407	7313	4.27273	274	65850	65850	4014	33.2785	20	2
76	2016	8149	5713	11	10	12.95	1567	1205	9765	9109	96	1703	5	31374	8907	9966	443	12514	2044	6828	6249	34527	23514.5	4367	4017	3521	89549	26765	1389	67165.5	52924.6	6.5	607	35948.9	8	5	1344	6	71	3472	7312	5.09091	276	78823	78823	4019	35.2785	16	2
76	2017	8275	5709	4.08	5	10.083	1563	1203	9766	9105	103	1658	3	36140	9532	12664	443	13964	2278	7222	6247	34526	23516.5	4366	2497	1927	92341	28380	1581	67162.5	52925.6	5.5	602	35951.9	10	3	1255	1	73	3638	7312	1.90909	275	90920	90928	4019	34.2785	23	2
76	2018	8296	5709	9.14	11	11.137	1566	1202	9761	9105	86	1737	6	37636	10151	13081	441	14412	2373	7752	6251	34526	23513.5	4362	2111	486	90863	29696	11291	67164.5	52921.6	9.5	601	35951.9	3	5	1249	7	37	3636	7313	5.72727	274	90927	90923	4019	31.2785	22	4
76	2019	8389	5712	5.16	5	4.156	1564	1203	9759	9108	450	2569	9	41983	11299	14853	449	15847	2366	7756	6248	34525	23516.5	4363	1538	487	111532	36008	11808	67158.5	52926.6	2.5	602	35955.9	2	12	1251	4	2	3637	7310	2.54545	276	90923	90926	4013	32.2785	22	4
76	2020	8514	5709	10.13	3	4.131	1569	1205	9766	9105	429	2910	4	46762	12787	14632	450	19354	2366	7753	6245	34526	23517.5	4363	1827	484	137086	40305	23724	67164.5	52922.6	9.5	603	35949.9	2	4	1258	9	8.66667	3637	7312	10.3636	273	90925	90919	4013	32.2785	16	4
76	2021	8517	5707	9.13	7	12.18	1560	1205	9758	9112	429	2914	8	49560	14525	15139	444	19915	2366	7752	6246	34530	23513.5	4365	2488	484	119552	45407	42379	67159.5	52923.6	3.5	605	35951.9	10	11	1254	7	9.33333	3643	7311	7.18182	281	90928	90925	4016	28.2785	18	6
76	2022	8517	5707	12.13	12	4.2	1565	1210	9762	9111	428	2917	9	50204	14995	14252	448	20967	2373	7752	6244	34525	23515.5	4362	2500	486	138318	40826	48977	67165.5	52926.6	8.5	601	35956.9	7	6	1250	2	19	3644	7307	5	274	90923	90922	4016	29.2785	15	7
77	2008	80558	101032	43.5	43.1589	33.094	34704.4	31611.6	205961	109664	67612.3	73491.8	46.0242	1.9128e+06	210935	887039	777235	803132	134785	60663.6	33573.8	36670.4	23512.5	10295	129895	116240	282340	1.25556e+06	1.50141e+06	67157.5	52928.6	75.3682	44997.4	35950.9	1578.98	38.5612	249972	4389.5	13491.1	37230.1	303364	28	127004	915465	1.33813e+06	740284	29.2785	88.4891	28.057
77	2009	84250	101037	40.5	40.1589	31.499	34708.4	31609.6	205961	109662	67609.3	73494.8	42.0242	1.9128e+06	210935	887037	777237	803131	134792	60666.6	33573.8	36672.4	23518.5	10299	129900	116243	282348	1.25555e+06	1.50141e+06	67160.5	52928.6	75.3682	44993.4	35957.9	1571.98	43.5612	249969	4387.5	13492.1	37226.1	303361	28	152910	915463	1.33813e+06	740279	28.2785	93.4891	28.057
77	2010	87319	101034	40.5	40.1589	35.479	34705.4	31603.6	205958	109665	67612.3	73487.8	47.0242	1.91281e+06	210933	887042	777237	803138	134788	60663.6	33572.8	36667.4	23517.5	10290	129902	116247	282348	1.25555e+06	1.50142e+06	67158.5	52922.6	69.3682	44997.4	35950.9	1570.98	40.5612	249974	4388.5	13487.1	37225.1	303358	36	294806	915460	1.33813e+06	740282	29.2785	85.4891	31.057
77	2011	89905	101037	47.5	39.1589	31.078	34707.4	31602.6	205957	109665	67612.3	73486.8	42.0242	1.9128e+06	210936	887037	777237	803133	134784	60663.6	33575.8	36673.4	23509.5	10295	129899	116238	282342	1.25556e+06	1.50142e+06	67159.5	52924.6	72.3682	44991.4	35949.9	1577.98	39.5612	249974	4389.5	13488.1	37231.1	303358	49	411304	915462	1.33813e+06	740277	35.2785	89.4891	29.057
77	2012	92201	101040	48.5	39.1589	34.858	34708.4	31603.6	205961	109667	67614.3	73485.8	46.0242	1.9128e+06	210936	887040	777235	803137	134791	60663.6	33567.8	36672.4	23515.5	10291	129894	116243	282343	1.25555e+06	1.50142e+06	67157.5	52928.6	68.3682	44994.4	35952.9	1569.98	47.5612	249968	4394.5	13491.1	37225.1	303356	21	119802	915465	1.33814e+06	740281	29.2785	94.4891	28.057
77	2013	93911	101039	45.5	38.1589	37.713	34705.4	31607.6	205957	109667	67613.3	73488.8	43.0242	1.91281e+06	210931	887041	777235	803139	134783	60671.6	33569.8	36672.4	23514.5	10293	129897	116245	282344	1.25555e+06	1.50142e+06	67159.5	52925.6	68.3682	44988.4	35956.9	1571.98	39.5612	249977	4394.5	13489.1	37225.1	303358	29	263710	915465	1.33814e+06	740280	29.2785	92.4891	26.057
77	2014	95579	101039	42.5	41.1589	33.717	34702.4	31610.6	205955	109667	67613.3	73491.8	46.0242	1.9128e+06	210929	887042	777234	803139	134792	60662.6	33575.8	36670.4	23513.5	10295	129894	116239	282340	1.25556e+06	1.50142e+06	67156.5	52930.6	77.3682	44988.4	35949.9	1570.98	38.5612	249977	4393.5	13490.1	37227.1	303358	19	231910	1407424	1.33813e+06	740278	34.2785	85.4891	30.057
77	2015	97003	101031	44.5	44.1589	33.977	34709.4	31602.6	205953	109668	67615.3	73491.8	41.0242	1.9128e+06	210936	887041	777231	803136	134789	60662.6	33573.8	36672.4	23518.5	10296	129893	116240	282346	1.25555e+06	1.50142e+06	67157.5	52928.6	69.3682	44989.4	35952.9	1570.98	40.5612	249969	4393.5	13494.1	37227.1	303357	27	293603	1522402	1.33813e+06	740284	34.2785	86.4891	30.057
77	2016	113836	101036	44.8	38.1589	42.82	34707.4	31607.6	205955	109662	67610.3	73494.8	40.0242	1.9128e+06	210931	887036	777237	803135	134791	60667.6	33572.8	36665.4	23513.5	11340	129897	116240	282344	1.25556e+06	1.50142e+06	67157.5	52925.6	77.3682	44991.4	35955.9	1571.98	38.5612	249975	4391.5	13489.1	37229.1	303357	32	359002	1427001	1.33814e+06	740281	31.2785	88.4891	33.057
77	2017	117004	101040	46.1	39.1589	38.55	34710.4	31603.6	205960	109668	67610.3	73490.8	46.0242	1.9128e+06	210929	887037	777231	803136	134784	60671.6	33575.8	36672.4	23513.5	12394	129900	116245	282348	1.25555e+06	1.50141e+06	67164.5	52925.6	73.3682	44989.4	35949.9	1577.98	39.5612	249974	4387.5	13491.1	37223.1	303361	34	445802	1011476	1.33813e+06	740278	36.2785	87.4891	28.057
77	2018	118209	101037	49.4	38.1589	35.73	34703.4	31603.6	205958	109668	67608.3	73485.8	46.0242	1.91281e+06	210932	887041	777235	803138	134791	60665.6	33568.8	36667.4	23515.5	13526	129901	116244	282342	1.25556e+06	1.50142e+06	67157.5	52929.6	68.3682	44988.4	35951.9	1577.98	38.5612	249977	4388.5	13487.1	37225.1	303360	34	445804	1036617	1.33813e+06	740281	36.2785	89.4891	33.057
77	2019	121106	101036	49.7	46.1589	39.3	34710.4	31606.6	205961	109665	67610.3	73486.8	41.0242	1.91281e+06	210932	887036	777230	803133	134790	60665.6	33567.8	36664.4	23517.5	14889	129895	116246	282346	1.25556e+06	1.50142e+06	67159.5	52925.6	75.3682	44996.4	35950.9	1573.98	41.5612	249970	4387.5	13491.1	37226.1	303357	31	445809	1036625	1.33814e+06	740283	34.2785	91.4891	31.057
77	2020	123810	101040	49.9	46.1589	44.91	34709.4	31606.6	205953	109662	67612.3	73485.8	41.0242	1.9128e+06	210931	887034	777232	803135	134783	60669.6	33570.8	36672.4	23516.5	16479	129894	116239	282342	1.25556e+06	1.50142e+06	67165.5	52924.6	76.3682	44991.4	35953.9	1572.98	45.5612	249974	4391.5	13489.1	37225.1	303359	30	445808	1036624	1.33814e+06	740277	36.2785	89.4891	29.057
77	2021	123807	101034	45.9	39.1589	47.77	34704.4	31605.6	205953	109669	67610.3	73494.8	39.0242	1.91281e+06	210936	887037	777236	803138	134788	60663.6	33567.8	36666.4	23511.5	17798	129902	116244	282349	1.25556e+06	1.50142e+06	67157.5	52923.6	75.3682	44991.4	35949.9	1575.98	47.5612	249977	4387.5	13487.1	37228.1	303358	28	445801	1036626	1.33813e+06	740286	34.2785	91.4891	27.057
77	2022	123809	101038	50.9	37.1589	53.77	34707.4	31609.6	205959	109670	67611.3	73488.8	45.0242	1.9128e+06	210938	887039	777229	803131	134783	60663.6	33570.8	36672.4	23516.5	17797	129901	116241	282344	1.25556e+06	1.50141e+06	67161.5	52929.6	77.3682	44989.4	35953.9	1575.98	41.5612	249968	4394.5	13487.1	37224.1	303363	28	445808	1036617	1.33814e+06	740285	35.2785	85.4891	26.057
78	2008	147344	101037	96.4	43.1589	50.287	34704.4	31603.6	205953	109669	67610.3	73489.8	43.0242	1.9128e+06	210938	887034	777232	803133	134786	60667.6	33576.8	36673.4	23514.5	19386	129899	116242	282344	1.25555e+06	1.50141e+06	67156.5	52926.6	68.3682	44994.4	35951.9	1571.98	46.5612	249975	4395.5	13495.1	37229.1	303359	141	2090803	6177000	1.33814e+06	740282	34.2785	91.4891	28.057
78	2009	149045	101036	93.4	40.1589	56.523	34704.4	31606.6	205953	109669	67608.3	73486.8	46.0242	1.91281e+06	210930	887038	777232	803137	134789	60665.6	33568.8	36670.4	23514.5	19382	129893	116243	282341	1.25556e+06	1.50142e+06	67164.5	52925.6	70.3682	44996.4	35950.9	1576.98	44.5612	249975	4392.5	13491.1	37231.1	303362	198	5326404	6176999	1.33813e+06	740285	31.2785	85.4891	25.057
78	2010	153679	101035	96.4	44.1589	53.447	34705.4	31603.6	205958	109666	67611.3	73494.8	45.0242	1.9128e+06	210938	887041	777231	803131	134783	60662.6	33571.8	36664.4	23509.5	19386	129895	116239	282348	1.25556e+06	1.50142e+06	67158.5	52923.6	73.3682	44996.4	35957.9	1573.98	44.5612	249977	4390.5	13486.1	37228.1	303356	228	2933902	6176995	1.33814e+06	740279	33.2785	85.4891	34.057
78	2011	158467	101035	92.4	40.1589	51.278	34703.4	31603.6	205959	109665	67616.3	73491.8	44.0242	1.9128e+06	210934	887036	777231	803139	134790	60662.6	33573.8	36669.4	23510.5	19383	129897	116239	282341	1.25556e+06	1.50142e+06	67157.5	52927.6	72.3682	44993.4	35957.9	1578.98	44.5612	249971	4391.5	13486.1	37223.1	303355	238	10954404	6177002	1.33814e+06	740286	31.2785	94.4891	30.057
78	2012	163531	101038	97.4	41.1589	54.293	34706.4	31607.6	205958	109668	67610.3	73493.8	39.0242	1.9128e+06	210933	887039	777237	803138	134788	60663.6	33567.8	36673.4	23515.5	19390	129894	116246	282343	1.25556e+06	1.50142e+06	67159.5	52923.6	77.3682	44990.4	35951.9	1578.98	41.5612	249977	4392.5	13491.1	37222.1	303360	152	13027004	6176998	1.33814e+06	740286	27.2785	91.4891	29.057
78	2013	166335	101037	98.4	45.1589	58.05	34705.4	31603.6	205952	109670	67610.3	73490.8	41.0242	1.9128e+06	210936	887035	777236	803134	134788	60663.6	33576.8	36664.4	23509.5	19382	129893	116245	282344	1.25556e+06	1.50142e+06	67160.5	52925.6	73.3682	44989.4	35955.9	1578.98	40.5612	249968	4387.5	13490.1	37227.1	303361	144	14543005	6176995	1.33814e+06	740279	33.2785	89.4891	28.057
78	2014	183946	101038	92.4	44.1589	62.514	34702.4	31610.6	205955	109664	67611.3	73486.8	44.0242	1.9128e+06	210938	887041	777238	803131	134789	60667.6	33575.8	36668.4	23515.5	19384	129893	116240	282346	1.25556e+06	1.50142e+06	67159.5	52925.6	76.3682	44996.4	35955.9	1578.98	44.5612	249972	4396.5	13491.1	37222.1	303356	149	15333803	7481268	1.33814e+06	740286	35.2785	87.4891	25.057
78	2015	180183	101035	99.4	46.1589	59.91	34706.4	31611.6	205958	109669	67614.3	73486.8	46.0242	1.9128e+06	210938	887041	777234	803137	134790	60668.6	33567.8	36672.4	23517.5	19382	129901	116241	282346	1.25556e+06	1.50142e+06	67156.5	52924.6	71.3682	44993.4	35956.9	1569.98	45.5612	249970	4388.5	13491.1	37227.1	303363	146	6243005	8776513	1.33814e+06	740278	31.2785	88.4891	28.057
78	2016	193180	101037	95.5	40.1589	59.646	34708.4	31606.6	205955	109667	67608.3	73494.8	40.0242	1.91281e+06	210938	887041	777230	803131	134783	60667.6	33572.8	36664.4	23512.5	21182	129898	116239	282342	1.25555e+06	1.50142e+06	67157.5	52923.6	70.3682	44990.4	35956.9	1570.98	43.5612	249974	4395.5	13488.1	37231.1	303359	147	5965109	9668084	1.33813e+06	740286	30.2785	93.4891	31.057
78	2017	204910	101036	95.9	45.1589	64.45	34704.4	31605.6	205960	109664	67616.3	73487.8	43.0242	1.9128e+06	210929	887041	777232	803134	134786	60662.6	33576.8	36673.4	23511.5	23429	129902	116239	282342	1.25556e+06	1.50142e+06	67156.5	52929.6	72.3682	44996.4	35956.9	1576.98	42.5612	249969	4387.5	13490.1	37227.1	303355	149	10594610	10650715	1.33813e+06	740278	30.2785	91.4891	28.057
78	2018	214401	101031	99.2	45.1589	64.93	34711.4	31603.6	205954	109663	67612.3	73489.8	48.0242	1.9128e+06	210931	887034	777237	803133	134792	60664.6	33569.8	36667.4	23517.5	25596	129901	116238	282349	1.25555e+06	1.50142e+06	67156.5	52921.6	71.3682	44988.4	35953.9	1573.98	39.5612	249976	4391.5	13489.1	37224.1	303361	142	10594603	8309248	1.33814e+06	740284	35.2785	89.4891	34.057
78	2019	227503	101034	105	44.1589	68.57	34711.4	31610.6	205952	109662	67614.3	73485.8	43.0242	1.91281e+06	210930	887039	777232	803132	134789	60662.6	33572.8	36672.4	23512.5	25601	129902	116246	282344	1.25556e+06	1.50142e+06	67157.5	52929.6	76.3682	44993.4	35954.9	1577.98	43.5612	249976	4390.5	13494.1	37225.1	303357	143	10594603	8309247	1.33814e+06	740278	31.2785	86.4891	28.057
78	2020	238007	101032	101.3	37.1589	76.49	34709.4	31603.6	205960	109661	67608.3	73485.8	44.0242	1.9128e+06	210929	887035	777232	803135	134789	60665.6	33571.8	36665.4	23514.5	25596	129899	116243	282342	1.25556e+06	1.50142e+06	67164.5	52924.6	74.3682	44989.4	35948.9	1572.98	46.5612	249970	4390.5	13487.1	37222.1	303363	142	10594607	8309248	1.33813e+06	740285	29.2785	87.4891	34.057
78	2021	238006	101039	99.3	41.1589	126.747	34709.4	31606.6	205954	109668	67612.3	73491.8	45.0242	1.91281e+06	210934	887037	777237	803134	134790	60666.6	33576.8	36668.4	23514.5	25601	129902	116242	282342	1.25556e+06	1.50142e+06	67157.5	52927.6	69.3682	44991.4	35950.9	1575.98	45.5612	249976	4390.5	13494.1	37228.1	303360	150	10594606	8309246	1.33814e+06	740282	27.2785	86.4891	25.057
78	2022	238003	101036	107.3	42.1589	126.747	34710.4	31608.6	205961	109668	67613.3	73485.8	42.0242	1.9128e+06	210929	887034	777238	803132	134783	60666.6	33571.8	36667.4	23516.5	25599	129897	116246	282344	1.25555e+06	1.50142e+06	67163.5	52929.6	70.3682	44993.4	35952.9	1572.98	46.5612	249974	4395.5	13493.1	37231.1	303362	144	10594603	8309246	1.33814e+06	740277	35.2785	85.4891	27.057
79	2008	209466	156010	67	62	74.12	27344	23407	271627	135276	226379	63116	82	1136004	142107	487509	446606	506402	73152	71029	15892	36664.4	23512.5	8160	86267	54992	151004	831224	757319	33906	52921.6	103	78	76772	1391	80	517633	17650	687	70209	329885	306	957355	649908	649910	628503	14.64	132	53
79	2009	211467	157249	69	60	70.64	27659	37501	274618	136484	226378	63113	84	1575008	161003	603306	520908	810707	73150	71029	15885	36667.4	23509.5	9028	120200	70180	206417	1080194	713520	39109	52924.6	111.77	78	76779	1392	90	576208	12420	650	68585	375934	332	1323800	900004	902608	640806	18.35	139	50
79	2010	214617	174246	69	64	74.05	26904	31104	281486	135800	226382	63118	90	1951601	184310	908409	801010	859308	86343	78765	15884	36665.4	23512.5	9971	167107	90345	274414	1317906	890919	34809	52930.6	110.23	80	76771	1392	83	583381	10366	744	73561	432618	343	2089675	843624	1452105	785410	15.71	130	56
79	2011	216304	175369	73	60	71.18	27290	27005	274938	134974	226376	63118	91	2418205	210902	1203907	1066908	1003408	103430	90123	15891	36669.4	23517.5	11008	168367	137119	369528	1496488	858950	40208	52930.6	119.27	85	76773	1385	93	632506	10497	569	78092	503200	314	2940534	1096703	2330910	1007607	23.82	131	49
79	2012	217418	176447	76	60	68.59	36019	69305	281583	140185	226377	63113	88	3233301	240402	1614902	1436806	1378005	113734	108182	15891	36665.4	23516.5	10928	254452	193862	417265	1628298	1166454	47309	52922.6	114.39	84	76771	1393	91	457007	11767	566	81425	570009	335	3891471	1356305	3014005	1116806	35	78	41
79	2013	218241	179387	74	61	72.93	143644	69301	290130	144195	226383	63115	99	4144103	280103	1962504	1648205	1901504	139684	120554	15888	36668.4	23517.5	12431	330948	228513	540553	2112214	1206852	48008	52929.6	110.5	77	76779	1392	95	486186	10655	379	80718	666266	380	4963958	3545413	4060506	1298704	23.47	71	45
79	2014	219903	166101	93.15	66	74.56	143645	69304	290136	144198	226383	63115	93	4871602	317507	2178005	1821608	2376110	164107	128624	15893	36667.4	23515.5	14273	414116	281590	650695	2340525	1762286	48107	52922.6	111.84	83	76775	1389	99	461250	9633	356	80166	666265	407	6359176	5301210	5301202	1544706	29.8	73	45
79	2015	222509	166806	92.04	66	75.43	143640	69310	290135	144194	234761	74318	94	5647307	356110	2517102	2171405	2774103	189568	138074	15892	36667.4	23514.5	16174	500829	341189	737212	2609737	2404795	51303	52924.6	102.84	85	86587	1483	94	446718	11604	329	78553	666266	423	7777966	6392505	6392502	1683803	45.17	83	44
79	2016	224710	168910	97.39	61	76.11	143638	69305	290133	144189	131972	55425	95	6050407	375108	2683606	2171407	2991801	196375	145006	15886	36667.4	23510.5	17573	580109	371773	881694	2819857	3371805	51110	52927.6	107.84	77	89655	1331	101	445587	5043	168	76551	666271	441	9130906	7384197	7384208	1896057	24.69	88	52
79	2017	227108	168910	101.98	64	79.1	143644	69307	290132	144191	119558	54033	81	6681405	201902	3041507	2171407	3438008	175409	140807	15893	36665.4	23510.5	19098	647238	379117	1099255	3136266	4044283	44410	52928.6	107.84	79	90289	882	81	434853	4291	243	76263	666270	440	10415106	8306139	8306108	2118871	43.96	84	52
79	2018	234608	168902	93.67	62	79.1	143638	69301	290132	144189	127550	93277	83	6099704	200306	2953301	2171405	2946105	53408	58943	15893	36664.4	23510.5	19101	645008	383709	1105802	3336625	4985321	44405	52923.6	108.84	84	90859	1018	84	434859	2267	89	76266	666265	234	10415104	8501861	8501856	2032709	136.55	87	50
79	2019	234610	168903	95.06	65	77.256	143644	69307	290137	144195	120372	68026	81	6381708	221206	2966210	2171407	3194310	53404	58948	15885	36668.4	23512.5	19098	602229	313433	1154488	3620509	5819802	44405	52924.6	107.84	86	90857	3703	81	434858	910	72.25	76265	666265	254	10415109	8501863	8501864	2132006	134.55	85	51
79	2020	234603	168902	96.22	66	83.293	143642	69310	290136	144192	120072	69289	78	3688807	239601	1329008	2171401	2120203	53406	58949	15892	36666.4	23511.5	19102	565122	288476	1262319	3987609	6805809	44408	52928.6	111.84	84	90858	427	85	434858	398	57.5	76262	666267	275	10415102	8501859	8501861	2132004	142.55	84	54
79	2021	234610	168905	92.22	63	79.866	143637	69302	290136	144192	120071	69298	77	3543729	309658	1174006	2171410	2060076	53408	58949	15891	36670.4	23516.5	19098	317289	288479	854231	4591606	7242502	44402	52926.6	105.84	77	90862	538	84	434852	99	35.75	76257	666268	287	10415110	8501857	8501862	2132009	140.55	90	45
79	2022	234607	168901	97.22	62	80.7	143643	69307	290130	144198	120067	69289	76	4186610	384603	1626507	2171405	2175509	53411	58948	15884	36667.4	23516.5	19103	317412	288474	906011	5100606	7432607	44410	52927.6	108.84	79	90856	586	79	434852	35	17	76263	666267	296	10415104	8501855	8501864	2132009	138.55	83	48
80	2008	148041	113707	54	50	56.5	24415	23091	260806	176645	53001	103909	29	922953	88068	506336	492671	328556	52200	32536	19359	16208	8635	4394	31974	72470	68342	361644	148962	67163.5	52928.6	70.44	41505	35004	108	37	206251	363	22331	30655	156843	83	626759	367624	433105	142491	4.62	119	25.057
80	2009	156576	113005	52.8	45.2	51.76	24193	23806	261505	169609	56209	67707	45	1192820	107267	698115	680605	387455	56444	47008	24930	20807	10104	5237	41915	72467	88611	445795	183697	67164.5	52925.6	74.84	41503	35003	113	39	214180	331	19630	33621	191028	142	991623	447351	536984	176002	12.62	121	31.057
80	2010	157011	113436	60	49	58.01	23573	23569	267094	165958	61906	72807	47	1275920	107266	813456	787905	355211	51267	51629	26481	23399	11033	5660	50373	72467	116527	481366	224061	67165.5	52930.6	74.71	41502	35008	112	49	215928	279	19674	35675	195173	150	1283916	641170	853092	200256	6.62	124	27.057
80	2011	157015	115674	55	44	52	26087	26101	277446	163776	74105	77108	44	1559165	119489	1031634	1000693	408062	73407	41379	32012	27205	12249	6595	62604	72464	127138	532747	300536	67161.5	52921.6	70.9	41503	35005	111	47	217319	428	21930	36542	195169	163	1844349	876394	1119297	237167	11.62	120	29.057
80	2012	151009	115667	62.1	47.7	53.07	27288	26109	278171	153097	53798.7	57400	45	2021817	146611	1398213	1360099	477007	79332	61629	41184	32821	13989	7887	80287	72468	155436	567072	356035	67164.5	52925.6	67.65	41504	35008	112	48	217222	337	22032	39508	195174	119	2681205	1384295	1442707	279306	9.86	124	32.057
80	2013	160510	117108	57	49	61.3	27084	26106	280293	150909	33492.3	37705	51	2232972	163118	1526179	1482472	543684	82173	74552	45331	37824	16229	9014	92415	72463	194375	728294	434479	67161.5	52922.6	71.75	41503	35010	110	47	223661	187	23698	44718	195166	101	3143744	1756705	1791507	323104	8.55	127	30.057
80	2014	163807	117113	60	52	55.54	31255	26103	279606	150906	13187	18000	48	2329912	185952	1552269	1505292	591699	93669	84985	47114	39871	17996	10264	103510	72468	202117	798152	572662	67161.5	52928.6	71.73	41509	35007	111	47	223531	191	21328	46716	195165	98	3605277	2091540	2126407	369704	12.77	124	31.057
80	2015	161605	117111	56	45	57.79	26849	26106	285909	150909	13183	18001	49	2484172	198015	1533603	1505284	752567	100576	91250	50124	40811	19672	11406	116397	76883	219005	890769	741081	67158.5	52928.6	69.46	41508	35906	156	53	193767	96	10482	49270	195174	118	3959048	2386785	2427302	418703	15.36	128	29.057
80	2016	165405	117114	61	46	58.08	26847	26107	279502	150903	13029	18039	49	2466283	203237	1374381	1505288	888684	86919	103389	49713	40810	21063	12477	82839	49047	203105	995379	904950	67157.5	52929.6	72.73	41508	43385	135	52	237058	151	19640	47758	195173	117	3373255	2160026	2187201	470701	13.58	120	25.057
80	2017	170909	117107	55.27	45	57.27	31767	26106	280002	150904	13632	18117	49	2626110	213310	1420530	1505292	992282	91395	112105	52836	42745	22934	13347	90691	57146	223331	1137816	1059878	67157.5	52922.6	66.5	41501	43389	140	51	237152	157	15738	46757	195174	101	3587266	2501206	2546601	525405	13.79	125	25.057
80	2018	165709	117106	56.45	44	63.45	31771	26105	280009	150902	11793	19293	47	3142080	198598	1838543	1505284	1104945	85093	104374	63004	44473	25453	14475	100303	61368	274617	1293605	1287605	67165.5	52926.6	65.5	41510	43383	135	46	255702	160	13106	46753	195166	107	3587261	2811401	2842401	588208	20	121	27.057
80	2019	168503	117108	57.74	50	58.542	31769	26102	280007	150907	24037	17986	46.5	3274201	204406	1844101	1505287	1225708	85090	104373	65485	47004	28824	15780	128162	61372	365372	1418772	1421217	67164.5	52925.6	72.5	41509	43383	88	55.5	285163	25	13686	46755	195170	100	3587262	2811403	2842402	633508	11	121	28.057
80	2020	168905	117114	58.35	44	61.632	31766	26105	280006	150909	30945	4514	51	3240772	175780	1667831	1505291	1397177	85087	104367	64746	48167	34210	17325	143359	61363	372638	1583198	1640567	67159.5	52930.6	70.5	41503	43389	114	48	281707	30	14779	46756	195167	94	3587260	2811403	2842406	813408	18	126	31.057
80	2021	168902	117107	57.75	52	63.75	31765	26103	280009	150902	30942	4514	51	3384207	228809	1689510	1505284	1465910	85088	104371	67235	48165	34777	17333	162038	61372	358318	1801599	1885993	67162.5	52930.6	67.5	41506	43385	119	50	289971	21	16289	46755	195173	106	3587264	2811402	2842407	782110	17	125	29.057
80	2022	168907	117110	62.75	49	61.8	31765	26108	280002	150906	30943	4511	55	3761611	231072	1862385	1505289	1668157	85091	104371	67238	48165	34779	17332	200310	61370	376363	2053783	2325804	67157.5	52929.6	68.5	41503	43390	116	55	289964	7	16423	46756	195168	118	3587260	2811402	2842404	782109	19	127	33.057
81	2008	98207	62118	40	24	48.97	17134	17130	114347	71202	12001	19008	54	519360	277950	110133	777238	131294	213620	229868	13379	16218	9505	4800	11128	49765	60960	385622	283947	67161.5	52926.6	164.93	158930	162168	4824	56	584599	535	17932	86895	269327	44	115695	145239	145242	66840	29.2785	91.4891	29.057
81	2009	102050	63052	36.6	24.4	51	17127	17218	118659	74984	12005	19001	58	672730	386950	137611	777238	148183	213614	229863	16030	18575	11668	5542	17088	49768	81760	348563	218241	67163.5	52922.6	166.93	158926	162177	4824	52	700693	533	17118	78624	363642	48	154719	240368	240363	80733	36.2785	87.4891	30.057
81	2010	105296	60191	32	24	48.08	17349	28301	110114	71143	12001	19004	61	796302	456302	169631	777238	170372	213614	229864	18947	22036	14481	6359	23494	49771	104603	421335	295857	67164.5	52927.6	160.93	158932	162168	4828	62	786298	534	11982	86648	410636	47	284284	409518	409515	98982	34.2785	86.4891	28.057
81	2011	109923	60331	34	28	52.18	18327	28504	111318	71523	12009	19009	64	1005233	509476	293193	777229	202585	213620	229869	23869	25678	14405	8194	32526	49768	154778	451177	418842	67164.5	52923.6	169.62	158933	162171	4828	56	876107	540	11796	96343	499274	42	514473	773187	631547	117407	36.2785	92.4891	27.057
81	2012	113724	61135	36.9	20.6	45.2	20009	28508	111208	70638	12008	19010	70	1494847	822881	445939	777237	226032	213621	229868	35417	28057.8	18313	11360	42337	49773	162032	512931	562746	67157.5	52925.6	171.22	158928	162171	4825	63	1054432	542	3178	103103	635408	41	940329	787459	626070	139168	33.2785	92.4891	27.057
81	2013	116150	59841	41	29	49.05	20457	28506	107868	67400	12002	19002	77	1792058	945245	592705	777236	254125	213615	229863	42525	30439.5	16536	11362	51159	49768	133212	550522	749933	67158.5	52924.6	172.22	158926	162177	4827	75	1135008	537	2633	81459	739392	46	1226009	971581	971577	165750	28.2785	89.4891	28.057
81	2014	116147	59838	32	27	52	20461	28508	107866	67399	12001	19002	83	2010230	1046645	673948	777234	289642	213615	229863	42523	32807.2	18835	12537	58070	49770	146102	644091	940065	67163.5	52929.6	168.22	158927	162173	4828	80	1057950	541	2635	82045	767306	47	1886780	1150079	1150077	165750	29.2785	86.4891	26.057
81	2015	116145	59834	38	30	46.95	20464	28507	107867	67408	13407	19107	83	1464631	815277	279873	777230	369504	227603	145893	42529	35192	21446	13783	40521	21659	212124	741869	861535	67162.5	52929.6	169.22	158935	162175	4059	84	1132294	541	2433	62825	658839	48	747693	1052174	376276	165753	31.2785	90.4891	27.057
81	2016	116150	59835	41	30	51.85	20465	28506	107865	67402	16694	20044	90	1474686	846610	231729	777233	396360	251099	138830	42522	42422	22970	14737	42166	22511	232579	740033	855413	67157.5	52924.6	169.18	158926	162181	3926	86	1145718	542	1046	58912	692524	42	514178	378826	378827	165752	34.2785	91.4891	27.057
81	2017	116149	59838	50.05	28	48.05	20462	28501	107869	67406	15675	16306	90	1451041	771693	242325	777234	437033	223721	130800	42529	45570	24615	15054	43714	26435	258031	986110	1115683	67156.5	52924.6	168.12	158932	162128	2762	97	1085441	538	731	48456	634088	44	650082	352532	352526	165753	34.2785	85.4891	29.057
81	2018	116150	59835	48.35	21	43.35	20465	28508	107866	67408	15736	16415	94	1532778	818983	259762	777229	454046	254177	66423	42521	47954	26491	15787	42109	19670	354010	1109326	1058821	67159.5	52925.6	166.2	158935	162137	2711	97	833586	541	205	48452	610137	41	650082	352527	387108	165752	29.2785	88.4891	29.057
81	2019	116147	59838	50.16	23	33.331	20457	28505	107873	67401	16021	17021	94	1723226	967534	279409	777230	476303	254177	66431	42527	38611	26487	15795	44729	19671	319443	1203974	1040165	67157.5	52930.6	170.2	158931	162133	1738	94	821300	535	223	48452	1334221	47	650087	352526	387105	165756	36.2785	93.4891	31.057
81	2020	116149	59838	45.05	24	44.047	20466	28506	107868	67401	1787	14841	106	1184007	768007	85004	777231	331003	254174	66426	42525	54960	26495	15796	46075	19670	410201	1289059	1149823	67158.5	52921.6	170.2	158929	162140	1756	104	1918325	538	911	48453	1377269	43	650086	352531	387107	165753	34.2785	90.4891	25.057
81	2021	116152	59842	48.05	22	46.79	20465	28502	107874	67408	1787	14841	102	1286827	847244	99912	777235	339681	254170	66425	42528	54953	26491	15790	47064	19669	437343	1525729	1069533	67162.5	52923.6	168.2	158931	162140	1789	108	1918330	541	708	48455	1377269	43	650087	352529	387111	165752	29.2785	87.4891	31.057
81	2022	116154	59840	50.05	22	46.4	20460	28506	107872	67399	1793	14841	105	1292308	801622	128319	777238	362382	254176	66422	42520	54956	26491	15788	56450	19669	370711	1820350	1037631	67164.5	52923.6	168.2	158928	162137	2012	101	1918323	539	39	48458	1377276	13994	650086	352531	387108	165755	33.2785	92.4891	34.057
82	2008	320407	101031	137.21	45.1589	91.06	34703.4	31606.6	205956	109667	67615.3	73489.8	47.0242	1.91281e+06	210929	887038	777230	803138	134790	60664.6	33571.8	36671.4	23518.5	10027.3	521505	497808	790705	1.25556e+06	1.50142e+06	67162.5	52927.6	7.08	44992.4	35952.9	1569.98	9	12701	4393.5	13486.1	4301	303358	2020	30206804	4129108	1.33814e+06	2053809	102.73	63	59
82	2009	320408	101033	146.63	42.1589	92.69	34709.4	31602.6	205961	109661	67610.3	73487.8	45.0242	1.9128e+06	210929	887041	777234	803131	134786	60667.6	33571.8	36667.4	23511.5	10029.3	574709	546902	913305	1.25556e+06	1.50142e+06	67161.5	52923.6	8	44997.4	35951.9	1569.98	9	14009	4391.5	13487.1	3206	303363	1209	23420809	3433805	1.33814e+06	2361305	93.97	67	63
82	2010	320407	101032	143.55	42.1589	94.43	34710.4	31602.6	205954	109666	67608.3	73490.8	45.0242	1.9128e+06	210936	887035	777238	803132	134787	60666.6	33571.8	36670.4	23513.5	10035.3	574705	546910	913307	1.25556e+06	1.50142e+06	67156.5	52923.6	13.81	44994.4	35949.9	1575.98	8	14610	4387.5	13494.1	1604	303359	1107	19071309	3296503	1.33813e+06	2724901	104.47	80	62
82	2011	320410	101034	196.56	44.1589	91.29	34702.4	31608.6	205960	109670	67607.3	73491.8	39.0242	1.9128e+06	210930	887036	777234	803137	134786	60662.6	33568.8	36664.4	23514.5	10028.3	574707	546904	913310	1.25555e+06	1.50141e+06	67157.5	52928.6	8.81	44990.4	35953.9	1571.98	8	11701	4392.5	13488.1	2103	303357	1066	24775408	3336905	1.33814e+06	3304408	174.46	79	57
82	2012	320405	101035	198.5	43.1589	90.51	34709.4	31604.6	205953	109669	67613.3	73486.8	44.0242	1.9128e+06	210930	887039	777233	803134	134792	60668.6	33567.8	36670.4	23516.5	10033.3	574705	546907	913303	1.25555e+06	1.50142e+06	67159.5	52922.6	6.8	44991.4	35948.9	1578.98	5	13409	4394.5	13493.1	2702	303359	565	26744510	3931210	1.33814e+06	3820603	199.6	79	59
82	2013	320409	101039	199.19	37.1589	99.65	34709.4	31608.6	205959	109662	67611.3	73490.8	46.0242	1.9128e+06	210934	887035	777235	803131	134788	60663.6	33568.8	36667.4	23515.5	10033.3	574710	546908	913307	1.25556e+06	1.50142e+06	67160.5	52921.6	6.4	44994.4	35952.9	1577.98	13	12009	4395.5	13490.1	2507	303359	562	23614705	3661909	1.33814e+06	4603107	206.7	79	63
82	2014	320406	101040	208.91	45.1589	100.97	34705.4	31609.6	205960	109666	67615.3	73487.8	44.0242	1.9128e+06	210929	887040	777233	803135	134784	60668.6	33568.8	36664.4	23512.5	10029.3	574709	546901	913307	1.25555e+06	1.50141e+06	67163.5	52925.6	5.4	44992.4	35957.9	1575.98	6	12409	4387.5	13494.1	1804	303363	575	23177007	3287503	1.33814e+06	5192909	193.77	81	64
82	2015	320403	101037	205.4	38.1589	98.6	34710.4	31610.6	205960	109667	67608.3	73490.8	45.0242	1.9128e+06	210929	887041	777237	803136	134783	60671.6	33571.8	36670.4	23511.5	10029.3	574707	546902	913306	1.25556e+06	1.50142e+06	67162.5	52922.6	12.4	44990.4	35950.9	1569.98	12	12406	4392.5	13488.1	1810	303362	543	22536305	3287508	1.33814e+06	5192902	195.77	80	58
82	2016	320408	101035	208.29	42.1589	97.8	34709.4	31606.6	205955	109668	67613.3	73487.8	44.0242	1.9128e+06	210929	887036	777229	803138	134784	60664.6	33573.8	36673.4	23509.5	10035.3	574704	546910	913306	1.25556e+06	1.50141e+06	67162.5	52921.6	13.4	44988.4	35953.9	1576.98	13	12408	4396.5	13490.1	1801	303358	500	19031706	3287506	1.33814e+06	5192910	197.77	81	61
82	2017	320407	101036	208.05	40.1589	104.46	34707.4	31603.6	205961	109664	67616.3	73487.8	46.0242	1.9128e+06	210936	887037	777229	803138	134786	60663.6	33575.8	36673.4	23518.5	10036.3	574707	546908	913302	1.25555e+06	1.50142e+06	67162.5	52928.6	14.4	44997.4	35950.9	1571.98	14	12410	4389.5	13494.1	1809	303360	497	17907501	3287502	1.33813e+06	5192904	194.77	78	64
82	2018	320404	101033	207.08	38.1589	103.48	34703.4	31605.6	205957	109662	67607.3	73488.8	44.0242	1.9128e+06	210931	887039	777233	803130	134789	60665.6	33571.8	36667.4	23511.5	10036.3	574709	546902	913305	1.25556e+06	1.50141e+06	67160.5	52925.6	13.4	44993.4	35954.9	1569.98	8	12406	4387.5	13490.1	1809	303356	496	20975009	3287509	1.33813e+06	5192908	199.77	75	71
82	2019	320403	101033	208.23	46.1589	101.06	34702.4	31610.6	205961	109664	67608.3	73490.8	46.0242	1.9128e+06	210932	887039	777233	803134	134784	60668.6	33568.8	36671.4	23517.5	10029.3	574708	546901	913302	1.25556e+06	1.50142e+06	67161.5	52928.6	5.4	44995.4	35948.9	1575.98	10	12403	4396.5	13486.1	1805	303360	503	20398804	3287503	1.33813e+06	5192904	201.77	78	78
82	2020	320402	101036	214.43	43.1589	105.67	34709.4	31610.6	205957	109670	67608.3	73487.8	45.0242	1.9128e+06	210929	887038	777236	803131	134783	60671.6	33570.8	36669.4	23517.5	10034.3	574710	546905	913308	1.25556e+06	1.50142e+06	67165.5	52929.6	9.4	44997.4	35948.9	1574.98	12	12406	4389.5	13488.1	1810	303363	498	20216208	3287506	1.33814e+06	5192905	195.77	71	81
82	2021	320404	101040	206.43	42.1589	106.5	34703.4	31609.6	205954	109670	67612.3	73490.8	42.0242	1.9128e+06	210930	887037	777238	803139	134790	60662.6	33570.8	36672.4	23517.5	10035.3	574706	546903	913309	1.25556e+06	1.50142e+06	67157.5	52929.6	8.4	44997.4	35952.9	1576.98	6	12409	4395.5	13490.1	1801	303363	503	20216203	3287507	1.33813e+06	5192903	202.77	71	79
82	2022	320405	101034	208.43	38.1589	106.5	34706.4	31606.6	205959	109667	67615.3	73486.8	42.0242	1.9128e+06	210937	887038	777233	803138	134787	60670.6	33574.8	36673.4	23513.5	10032.3	574706	546908	913303	1.25555e+06	1.50141e+06	67156.5	52921.6	9.4	44992.4	35949.9	1569.98	6	12410	4387.5	13492.1	1803	303363	504	20216201	3287503	1.33813e+06	5192906	194.77	71	77
83	2008	162439	101034	44.21	23.3	50.206	34706.4	54528	93701	109669	67607.3	73489.8	15	1251802	210937	887033	777230	803132	134786	60667.6	33572.8	18114	15774	4158	65596	116242	72615	1.25556e+06	1.50141e+06	67159.5	52930.6	72.3682	32557	35951.9	1569.98	20	57544	4388.5	872	3744	72904	546.024	2.85605e+06	1.24028e+06	1.33813e+06	262755	31.2785	93.4891	30.057
83	2009	163345	101040	50.2	27.3	54.204	34702.4	56476	93704	109670	67611.3	73490.8	18	1251806	210930	887035	777230	803133	134789	60662.6	33573.8	25442	15775	4158	70983	116239	101829	1.25556e+06	1.50142e+06	67163.5	52927.6	68.3682	32284	35954.9	1570.98	21	88124	4387.5	952	5033	96304	550.024	2.85605e+06	1.24029e+06	1.33814e+06	331957	34.2785	88.4891	29.057
83	2010	167739	101034	53.87	21.4	45.874	34709.4	74592	95010	109663	67610.3	73494.8	18	1251802	210938	887038	777231	803130	134783	60667.6	33570.8	29738	15775	4159	76020	116240	110890	1.25555e+06	1.50142e+06	67162.5	52926.6	73.3682	32136	35953.9	1576.98	17	90848	4396.5	1002	6049	98797	546.024	2.85605e+06	1.24029e+06	1.33813e+06	430083	32.2785	92.4891	28.057
83	2011	173388	101038	51.82	30.4	51.817	34711.4	81080	95006	109664	67609.3	73487.8	17	1463804	210933	887034	777234	803137	134791	60670.6	33571.8	34042	18488	5054	85315	116243	121657	1.25556e+06	1.50142e+06	67163.5	52925.6	71.3682	32228	35953.9	1573.98	19	96857	4390.5	1047	6381	134952	544.024	2.85606e+06	1.24028e+06	1.33813e+06	509051	31.2785	94.4891	34.057
83	2012	173863	101034	53.24	28.4	54.239	34711.4	89620	95001	109669	67609.3	73488.8	19	1728309	210938	887034	777231	803135	134787	60663.6	33572.8	39671	21915	6380	94062	116246	145633	1.25555e+06	1.50142e+06	67164.5	52924.6	69.3682	32157	35957.9	1577.98	22	82652	4387.5	956	6783	166717	545.024	2.85605e+06	1.24028e+06	1.33813e+06	601635	36.2785	87.4891	30.057
83	2013	175416	101037	55.48	24.4	52.484	34710.4	87937	95009	109662	67615.3	73487.8	19	2033110	210929	887033	777236	803134	134792	60663.6	33573.8	45272	25521	7488	106439	116243	182458	1.25556e+06	1.50142e+06	67163.5	52926.6	72.3682	32458	35948.9	1571.98	16	90199	4393.5	935	6845	184620	542.024	2.85605e+06	1.24028e+06	1.33814e+06	697017	35.2785	93.4891	34.057
83	2014	179807	101040	53.92	21.4	53.922	34706.4	87939	95001	109663	67610.3	73488.8	19	2165706	210936	887035	777235	803135	134783	60669.6	33575.8	45270	28382	8499	117874	116240	216631	1.25556e+06	1.50142e+06	67163.5	52924.6	70.3682	32384	35954.9	1576.98	18	85033	4389.5	893	6983	198102	549.024	2.85605e+06	1.24029e+06	1.33813e+06	786449	27.2785	94.4891	30.057
83	2015	178180	101036	53.49	30.4	54.488	34707.4	87934	95005	109665	67612.3	73490.8	26	2433905	210938	887040	777236	803134	134783	60671.6	33568.8	45271	31364	9539	131982	116246	281414	1.25556e+06	1.50142e+06	67162.5	52927.6	70.3682	32439	35952.9	1578.98	22	89922	4391.5	992	7114	214751	548.024	2.85605e+06	1.24028e+06	1.33813e+06	1014127	31.2785	86.4891	32.057
83	2016	189655	101040	51.23	22.4	52.231	34704.4	87939	95009	109669	67608.3	73488.8	27	2694003	210936	887036	777230	803138	134788	60662.6	33575.8	45273	29782	9097	143830	116241	249729	1.25555e+06	1.50142e+06	67158.5	52929.6	68.3682	32366	35953.9	1571.98	19	88924	4395.5	979	7253	202561	546.024	2.85605e+06	1.24029e+06	1.33814e+06	1121355	31.2785	90.4891	29.057
83	2017	187790	101033	56.88	29.4	50.878	34705.4	87931	95004	109667	67607.3	73490.8	15	2551304	210932	887040	777234	803136	134784	60665.6	33573.8	45271	32040	9842	108058	116238	286130	1.25556e+06	1.50142e+06	67159.5	52922.6	75.3682	31206	35954.9	1577.98	11	90020	4392.5	1021	6635	214137	550.024	2.85605e+06	1.24029e+06	1.33813e+06	1173866	36.2785	86.4891	32.057
83	2018	183481	101038	53.18	22.4	57.124	34709.4	87932	95002	109665	67613.3	73488.8	9	2912305	210938	887042	777238	803137	134788	60668.6	33569.8	45272	32047	9843	120536	116238	300384	1.25556e+06	1.50142e+06	67162.5	52925.6	72.3682	31686	35951.9	1578.98	11	92863	4387.5	1292	6540	221721	543.024	2.85605e+06	1.24029e+06	1.33814e+06	1267270	33.2785	89.4891	25.057
83	2019	181554	101032	53.08	21.4	50.188	34705.4	87937	95007	109664	67608.3	73490.8	12	3289501	210934	887040	777229	803130	134790	60664.6	33574.8	45268	32046	9840	139014	116246	344666	1.25556e+06	1.50142e+06	67160.5	52923.6	68.3682	31439	35949.9	1576.98	14	72327	4393.5	1390	3673	277758	541.024	2.85605e+06	1.24029e+06	1.33814e+06	2218426	31.2785	94.4891	34.057
83	2020	183512	101034	58.71	30.4	53.5	34709.4	87930	95005	109665	67610.3	73494.8	19	3639106	210934	887038	777233	803133	134790	60671.6	33572.8	45272	32042	9842	145317	116242	373240	1.25556e+06	1.50141e+06	67161.5	52925.6	70.3682	31566	35954.9	1571.98	19	73622	4395.5	1391	3719	296635	543.024	2.85605e+06	1.24029e+06	1.33813e+06	2400037	27.2785	88.4891	28.057
83	2021	183515	101035	66.1	25.4	57.33	34703.4	87934	95008	109668	67613.3	73492.8	12	3685404	210935	887042	777230	803133	134789	60670.6	33573.8	45270	32043	9842	124925	116243	330881	1.25556e+06	1.50142e+06	67160.5	52926.6	76.3682	31568	35950.9	1569.98	14	73619	4390.5	1387	3722	296635	546.024	2.85605e+06	1.24029e+06	1.33813e+06	2161249	35.2785	87.4891	30.057
83	2022	183509	101033	66.1	24.4	57.33	34705.4	87931	95007	109664	67610.3	73486.8	15	3685406	210932	887041	777236	803134	134789	60664.6	33574.8	45268	32045	9837	124934	116242	330886	1.25556e+06	1.50142e+06	67157.5	52928.6	76.3682	31566	35956.9	1573.98	10	73621	4392.5	1389	3721	296644	543.024	2.85605e+06	1.24029e+06	1.33814e+06	2161252	32.2785	87.4891	28.057
84	2008	16170	13420	15	7	7.8	4620	4618	26768	17396	8410	9002	14	91174	18300	54718	41875	18173	11279	11609	15921	16888	14065	3962	2570	5930	13629	49513	24998	5	108	70.3682	2514	35951.9	12	15	20606	2	322	9841	31295	30	55724	1278	114931	21829	36.2785	21	14
84	2009	16533	14007	6.8	10	15.8	4607	4576	26994	15152	10005	8005	15	114260	21542	72547	57750	20173	11278	11604	19946	18125	14065	4401	2615	5934	33262	62783	29049	14.3333	109	69.3682	2509	35951.9	14	7	19493	1	381	8067	36733	42	89471	91694	97998	25780	27.2785	18	13
84	2010	17269	14029	9	14	10.9	4575	4577	27308	15283	10103	8010	8	121704	21008	77980	62132	22721	11276	11604	21244	22225	14072	4734	5275	5933	59138	70679	49601	15.6667	103	72.3682	2505	35951.9	15	16	20278	4	552	8508	37411	41	98568	100650	190278	32170	35.2785	21	14
84	2011	18179	14594	7	6	6.8	4608	4201	27820	15938	10201	8304	12	146732	23581	98018	81716	25134	11277	11609	25837	24887	14073	5458	7120	5928	56132	80619	64033	18	110	77.3682	2506	35950.9	11	11	20314	7	441	8953	42000	40	134679	156247	212038	38618	36.2785	36	6
84	2012	18567	14593	10.9	14.1	14.9	5135	4206	28055	16041	10206	8407	10	178854	26080	124056	105549	28727	11273	11602	31492	24883	14071	5460	10018	5931	47263	91950	81922	90	109	73.3682	2495	35953.9	12	15	19447.3	8	518	8903	46524	34	228349	246716	271715	45224	28.2785	25	14
84	2013	18868	14636	16	6	11.9	5407	4205	28382	15964	10303	9005	13	202334	27724	141809	120401	32813	11272	11606	35136	24887	14073	5458	12254	5933	57236	108545	109382	210	103	69.3682	2520	35953.9	15	12	18589.7	9	512	9088	49498	30	226579	269700	304397	52281	30.2785	19	15
84	2014	18871	14632	16	7.6	14.9	5402	4206	29708	15968	12607	9709	17	205220	28450	141962	119262	34815	11277	11606	35572	24881	14070	5465	7308	5929	218550	140013	132359	207	105	71.3682	2500	35951.9	12	19	17723	9	499	6054	50634	41	235700	271437	343034	55419	34.2785	18	9
84	2015	18868	14632	10	12.5	8.9	5404	4205	29509	15967	12647	9873	18	234276	30590	162030	119257	41662	13291	12013	40468	24883	14065	5463	12461	11624	267931	173746	166299	609	110	73.3682	2490	35955.9	16	16	17822	6	495	6169	53682	40	297739	501635	501633	67424	31.2785	21	12
84	2016	18875	14631	16	5.4	14	5407	4206	29302	15968	11433	9863	13	260180	33091	178978	119255	48135	14893	12693	44868	24884	14071	5462	15705	13930	243669	198057	222879	708	102	74.3682	4249	35951.9	9	20	18263	6	536	6067	33558	49	358052	527482	527477	75656	28.2785	17	13
84	2017	18875	14637	6.81	8.4	13	5404	4209	29303	15966	12402	10110	17	286994	35221	191340	119258	60452	16694	13375	49402	24888	14070	5462	20102	13813	87690	196910	235225	613	52	68.3682	4244	35957.9	13	10	18544	10	574	5971	35802	51	413474	532236	532235	84841	36.2785	22	6
84	2018	18870	14637	14.39	10.1	10	5408	4207	29310	15966	11751	9103	11	319793	36844	184528	119261	98433	18565	12733	57108	24885	14069	5460	35656	14543	85557	196668	234755	616	56	74.3682	4212	35951.9	18	14	24255	10	267	5970	37505	48	444360	532235	356552	94680	31.2785	21	14
84	2019	18875	14633	14.8	12.2	6.812	5401	4208	29310	15966	9807	9964	15	342145	38427	197892	119256	105839	18560	12739	61098	24880	14068	5466	37769	14543	86776	210002	240866	612	60	75.3682	4208	35951.9	62	16	23365	1	273	5971	37508	41	520619	532234	356550	104199	27.2785	22	8
84	2020	18869	14640	13.8	13.1	8.788	5403	4202	29310	15971	11508	10662	11	335648	59986	127432	119259	148253	18560	12733	57877	24882	14068	5461	19520	14551	84418	230375	234473	610	60	74.3682	4215	35955.9	35	18	23346	8	268	5974	37501	43	391928	532231	356550	98959	27.2785	13	12
84	2021	18870	14632	12.8	10.1	8.742	5406	4210	29310	15972	11508	10657	16	345315	70977	126640	119253	147709	18563	12739	57873	24881	14065	5466	28203	14542	121264	248417	265474	610	52	75.3682	4215	35953.9	45	17	23353	7	270	5970	37500	31	391930	532235	356550	98954	29.2785	19	13
84	2022	18866	14640	7.8	10.1	7.7	5410	4210	29306	15965	11506	10662	11	385633	74630	146176	119257	164839	18560	12738	57876	24882	14070	5459	70229	14542	145513	277833	304711	612	52	77.3682	4207	35951.9	45	12	23348	5	273	5970	37505	30	391934	532235	356552	98956	31.2785	13	12
85	2008	302401	198904	97	69	100.86	51458	49886	403209	136509	229308	138506	37	1380102	268308	680108	558310	431710	272909	57201	14978	16827	11261	6134	62385	46204	126171	755379	505998	17362	5509	133.27	76741	115468	7382	46	693664	110	12940	37330	518099	306	2250272	401022	781087	458362	20.254	85.4891	31.057
85	2009	301588	199810	93	77	100.97	63394	59041	401908	127007	258909	148001	46	1678306	308860	855407	696806	514010	272904	57203	20555	20292	11260	6883	79844	56403	153227	923509	587505	26908	8005	127.25	76802	115476	7375	43	780537	113	13979	34477	601604	353	3073168	375730	1017597	570369	18.067	87.4891	25.057
85	2010	299782	199408	95	69	100.61	73122	68561	400002	124004	272702	157501	47	1992906	387596	930407	747208	674901	272906	57203	24379	23996	12575	7683	97411	69807	192936	1107400	802562	25572	12006	135.6	76748	115471	7380	51	819919	48	16046	42218	684428	435	4032771	612980	1121059	670977	21.702	88.4891	28.057
85	2011	297755	202408	95	74	93.38	79712	79710	409707	118509	295910	167903	51	2428609	431704	1165810	947608	831109	272905	57201	30934	29335	14329	8716	156803	113801	263591	1262559	1164204	32416	14404	137.36	76744	115473	7376	52	849047	60	14886	47577	766605	582	5375275	791104	1417919	791671	15.97	91.4891	32.057
85	2012	294637	208404	92.4	74	99.42	60077	79705	419007	109807	266801	171103	52	2915302	497547	1394501	1123507	1023304	272905	57201	38762	37112	16849	10333	343860	149703	429918	1612512	1561413	41410	17207	140.19	76744	115471	7382	55	910761	46	13943	45929	893704	323	5709208	798310	1692417	930305	23.98	88.4891	34.057
85	2013	286635	207608	95	81	99.31	67659	79703	417003	106203	185104	112609	47	3230303	554309	1518509	1215006	1157505	272908	57208	42986	39985	18992	11676	207122	166101	370415	1718812	1634139	47191	10004	143.72	76748	115477	7378	53	911265	42.2	14535	48712	993310	329	6076017	1976894	1966920	1053509	25.442	89.4891	26.057
85	2014	284502	207210	101	75	98.72	67652	79705	420103	101307	178910	114010	53	3644207	599408	1687605	1363110	1357201	272903	57210	48483	39981	20780	13098	237199	316243	419542	1970204	1977733	54310	8403	145.29	76742	115473	7377	49	923009	40.4	15023	47663	1075405	368	7591157	2241421	2241419	1203510	26.36	85.4891	31.057
85	2015	281904	205903	97	74	92.13	67657	79702	418804	99404	176008	116001	55	4182983	615981	1898001	1542910	1669005	291713	58115	55534	39985	22746	14256	272776	343508	462475	2285144	2297110	61001	3206	144.16	76746	116422	8206	54	930944	34.6	15607	48038	1153908	355	8863328	2373956	2373947	1229407	40.82	91.4891	29.057
85	2016	278704	206101	100	77	95.16	67657	79705	416905	101007	175805	118610	64	4580202	656308	2040001	1659608	1883901	309507	63108	60675	39978	24748	15508	304910	380829	530160	2626026	2594947	67483	902	148.43	76740	117088	9982	65	934718	28.8	16114	48336	1229005	417	9908793	2875697	2875694	1356302	44.198	92.4891	32.057
85	2017	277202	208608	101.25	74	96.25	67654	79708	417801	103005	172403	122001	64	5063002	664403	2263105	1876401	2135503	308710	59809	66972	39982	26844	16866	308080	398404	643839	2867115	2946030	84309	5001	146.48	76741	116486	10811	64	900436	20	16099	47180	1249905	414	10757783	3727254	3727250	1503406	46.58	89.4891	26.057
85	2018	272710	208207	98.49	74	93.49	67655	79708	414109	102305	180006	170001	62	5749304	687702	2574204	2117506	2487402	320584	59128	75831	39980	29285	18454	275859	368348	677909	3044732	3281060	86910	6101	142.59	76748	113163	12801	64	888307	19.2	8570	42709	1282410	436	10757778	4430206	3727252	1654805	51.02	90.4891	32.057
85	2019	269704	207908	92.49	80	92.76	67650	79703	408708	100506	188201	130003	63	6300308	717902	2822406	2303506	2760007	320579	59134	83036	39980	31781	20126	275928	220609	717624	3285172	3780986	88306	7007	135.53	76748	113161	21301	62	868801	13.4	8219	37908	1327304	458	10757782	4430206	3727250	1817201	42.39	88.4891	34.057
85	2020	267710	203903	95.49	78	91.97	67651	79704	407502	99903	183110	139408	69	7329102	794906	3602905	2838407	2931304	320581	59129	96411	39984	34456	21930	248662	200104	775307	3645806	4458007	88304	8703	135	76739	113165	22345	68	869007	17.6	11130	29102	1383107	503	10757780	4430206	3727251	1659402	37.91	91.4891	27.057
85	2021	267708	203903	94.49	80	97.02	67652	79705	407506	99907	183101	139404	65	7630409	843704	3572705	2838402	3214009	320584	59127	96417	39978	34458	21933	248713	200110	850607	4135894	5042099	88301	8705	140	76743	113165	22285	72	869008	6.8	13436	29104	1383104	499	10757777	4430210	3727247	1659403	42.91	94.4891	26.057
85	2022	267707	203909	97.49	72	87.9	67657	79703	407503	99908	183106	139405	68	8414108	899607	4039102	2838402	3475402	320588	59130	96420	39977	34465	21932	251373	200110	862904	4590691	5509465	88308	8703	135	76744	113162	5710	67	869005	1	13256	29110	1383107	570	10757782	4430208	3727254	1659406	39.91	86.4891	25.057
86	2008	54290	35180	22	23	21	11170	11098	50490	22554	16230	14891	21	253391	13208	157007	297459	83195	21241	12511	16267	16454	11601	2135	22915	154035	46780	168376	57475	67158.5	52921.6	73.3682	35065	3009	157	18	33921	9	646	2903	23607	28	332665	56366	56372	50890	34.2785	86.4891	28.057
86	2009	56207	35611	17.1	17.1	18.1	11557	10899	58284	27994	16239	14895	18	338175	13933	242141	297456	82119	21239	12519	20979	22106	11608	2405	28313	154031	52907	224990	47616	67162.5	52922.6	70.3682	35070	3008	154	19	34334	1	599	3239	23601	27	465431	65558	68466	64266	33.2785	89.4891	29.057
86	2010	60206	36757	24	21	22	12419	12417	61109	30150	16238	14896	21	384801	14243	276285	297461	94287	21246	12519	23479	22748	13151	2809	42777	154028	71893	262411	49009	67158.5	52930.6	77.3682	35071	3008	150	23	34852	1	806	2917	27382	23	511370	106406	115030	76398	36.2785	92.4891	25.057
86	2011	61725	38370	21	18	20	13063	11805	62409	33968	16231	14894	20	443042	17143	325910	297464	100003	21248	12518	27352	24966	14589	3136	45460	154032	83177	300423	75614	67158.5	52922.6	70.3682	35074	3007	157	20	35206	7	478	3109	33594	14	475428	318385	320448	90078	29.2785	91.4891	28.057
86	2012	64215	45784	22.3	23.5	21	14340	11809	63617	35825	16233	14891	19	614061	22019	479928	297455	112127	21241	12514	38237	37667	16783	3824	53218	154028	94734	331895	120419	67162.5	52925.6	76.3682	35074	3010	157	23	21492	1	602	2697	35390	12	612706	470710	470705	103113	28.2785	85.4891	27.057
86	2013	66398	47968	24	18	22	16285	11808	64912	36380	16235	14897	17	723266	35018	561088	297463	127174	21247	12518	44777	48273	19319	4540	60746	154034	118482	411838	207225	67156.5	52925.6	76.3682	35072	3006	152	20	46690	3	681	4632	58071	23	847546	589217	581223	119930	29.2785	86.4891	27.057
86	2014	67668	48305	24	18.7	27	14749	11803	67564	36453	16238	14893	23	757918	37061	575776	297456	145096	21241	12515	46642	55843	21093	5110	67713	154027	124060	494199	280793	67158.5	52923.6	75.3682	35068	3007	154	25	46066	1	751	5081	64974	24	945810	796070	796077	123869	31.2785	93.4891	26.057
86	2015	67254	49940	20	20.6	22	14755	11803	66397	37782	16310	13395	17	627542	39375	457600	297460	130581	24176	12467	38430	56687	23023	5649	63033	114112	121440	591072	291123	67161.5	52929.6	76.3682	35067	3510	129	24	47565	5	1134	6428	68481	25	562090	1039754	1039754	135845	29.2785	94.4891	27.057
86	2016	64684	50343	26	19.6	21	14689	11808	67932	37121	14896	15926	18	635044	25708	459520	297461	149832	12727	10307	38724	54949	24708	5983	38853	78218	123931	672254	316984	67164.5	52930.6	74.3682	35069	5006	142	20	24065	5	677	4780	50867	25	546605	1214347	1214344	146344	32.2785	87.4891	30.057
86	2017	65109	50150	26.52	18.6	26	13866	11803	67743	38428	12715	16613	22	660957	32557	469275	297464	159136	20866	9828	39742	51709	26113	6404	37180	78648	130199	749155	347788	67156.5	52924.6	72.3682	35068	5207	136	26	46730	6	1677	4304	57824	24	563994	1225035	1255033	173417	32.2785	88.4891	31.057
86	2018	65065	47460	22.59	21.5	17	13868	11802	62989	38897	17035	16556	11	860317	34278	630477	297455	195568	20478	11193	51992	51712	27547	6914	58642	136367	159163	775425	304464	67163.5	52929.6	77.3682	35067	5018	128	14	49434	2	1053	4594	62259	28	563985	350785	1255037	190605	31.2785	90.4891	28.057
86	2019	65107	47459	19.59	19.5	25.476	13866	11804	62986	38893	19586	17088	15	957972	39213	706327	297458	212437	20480	11197	57753	51710	29231	7707	62816	136368	192532	853133	300421	67159.5	52930.6	74.3682	35067	5022	129	9	55049	5	898	4659	70723	28	563986	350781	1255038	204137	29.2785	87.4891	29.057
86	2020	65156	47459	19.59	23.5	25.493	13865	11806	62985	38897	17326	16330	17	837234	43459	513310	297460	280484	20482	11194	50218	51712	31301	8520	81472	136368	211220	945751	329215	67164.5	52923.6	73.3682	35071	5017	132	9	62856	6	906	2502	70817	33	563990	350785	1255037	214490	32.2785	92.4891	27.057
86	2021	65153	47459	18.59	19.5	18.499	13865	11806	62990	38895	17326	16326	17	827668	47684	505907	297463	274088	20479	11201	57249	51709	32739	9245	82639	136374	215096	1025484	429465	67165.5	52926.6	77.3682	35072	5025	129	13	63107	8	465	2710	70818	35	563990	350784	1255033	205513	35.2785	92.4891	27.057
86	2022	65157	47462	21.59	19.5	20.4	13868	11805	62989	38892	17332	16331	15	1221411	62662	858307	297461	300454	20482	11200	57254	51712	32746	9249	95905	136366	216337	1130304	566262	67164.5	52925.6	72.3682	35067	5017	129	13	63100	4	472	2709	70812	27	563990	350788	1255035	205514	31.2785	86.4891	30.057
87	2008	79205	68608	37	34	34.8	10533	11265	141102	115104	23308	54907	16	200476	39862	105083	98447	55534	53079	13139	7292	18662	8789	2238	7358	11808	44140	93760	76033	67158.5	52922.6	38.03	17945	4980	180	13	89071	31	8885	16284	71056	39	255176	37963	43401	37783	6.269	144	28
87	2009	85406	69005	33.4	28.4	30.1	10561	11187	143302	117107	23305	54910	12	241741	43241	130783	123271	67726	53084	13136	8759	20790	8784	2545	8652	11808	56451	105246	60664	67161.5	52925.6	48.14	17939	4973	176	14	90790	21	7621	10812	72129	46	325998	44017	52532	45762	3.335	142	29
87	2010	84001	69401	37	28	31.4	10657	11349	143510	116009	23305	54906	21	304423	45448	165709	155894	93283	53082	13142	10979	23760	9736	2799	12192	11804	78595	138211	73371	67158.5	52921.6	50.06	15896	4977	183	16	91533	13	8153	11282	76245	41	378674	57603	71848	54096	3.681	131	21
87	2011	74508	69601	38	29	35.6	11233	11107	143504	116207	23304	54910	21	331106	51307	176216	163139	103594	53079	13136	11909	25175	10781	3230	12894	11802	94804	164478	87784	67165.5	52929.6	44.73	15896	4972	178	13	91711	12	8759	11551	85776	38	391258	65312	68668	56158	5.336	117	24
87	2012	76302	69910	33.4	34.8	35.82	9919	9910	145502	116307	23304	54909	17	373408	61303	195102	179879	117009	53086	13139	13378	27438	11982	3712	15322	11807	115292	204817	113683	67162.5	52927.6	41.03	15897	4979	182	16	87591	15.4545	9216	11485	102874	27	437437	80608	89380.7	66378	5.304	56	22
87	2013	79508	69903	36	35	37.41	10272	10102	145601	116407	23305	54904	16	408801	66953	210285	191636	131566	53086	13135	14567	30853	13461	4201	19263	11810	137919	225005	125372	67164.5	52930.6	49.31	15898	4975	182	18	88514	13.9091	9307	11528	111861	26	362353	100552	110088	76809	10.511	35	23
87	2014	79501	69909	41	35	38.68	10272	10209	145604	116408	23309	54903	15	359418	70470	133383	112539	155572	53087	13136	12701	31972	14487	5491	27067	11806	152179	225647	125401	67161.5	52921.6	47.49	15894	4973	185	18	86302	12.3636	9722	11744	117994	21	190169	130794	130793	86794	2.619	36	18
87	2015	79507	69904	36	32	35.27	10271	10504	145608	116401	22546	55606	18	398390	74878	142228	112532	181282	57123	13296	13955	35777	15796	6177	18504	26911	175999	325602	199109	67163.5	52922.6	43.2	15894	5160	185	21	87573	9.81818	9856	12032	125564	32	219903	158263	158268	98630	5.131	35	23
87	2016	79505	69905	32	33	33	10267	10203	145607	116409	19405	55599	28	445212	81743	156133	112537	207341	62910	14790	15335	44011	17005	6960	23478	29686	215214	405710	267676	67158.5	52929.6	45.47	15902	5262	180	21	88781	12.2727	10046	11962	137385	30	244346	200862	200857	109676	4.565	37	26
87	2017	79506	69905	35.54	35	40	10274	10201	145604	116404	18662	55484	20	480029	87957	166346	112540	225735	66863	16795	16280	52408	18507	7780	27330	33444	226411	453479	346689	67158.5	52929.6	47.43	15895	5767	174	21	87136	8.72727	9346	11731	148287	39	272739	242829	242830	121384	12.043	34	20
87	2018	79503	69903	36.66	35	40	10271	10808	145607	116409	18487	55622	20	520929	81908	183774	112538	255254	62438	15977	17608	59246	20262	8662	26515	33143	240065	551781	434871	67160.5	52923.6	39.88	15899	5880	177	19	84137	5.18182	7630	11724	140977	31	272743	164388	242828	133877	12.01	32	22
87	2019	79510	69901	39.7	35	35.844	10273	10806	145610	116407	15402	54530	25	565991	82949	190931	112534	292121	62439	15975	19078	64624	22130	9615	29891	33141	280306	567106	441002	67165.5	52930.6	43.18	15898	5877	177	19	87237	4.63636	7939	11727	142387	41	272744	164391	242829	147360	7.01	35	25
87	2020	79508	69901	31.02	35	39.44	10276	11103	145602	116405	16234	55275	21	701660	97387	246188	112537	358105	62434	15971	23899	69914	24007	10565	53085	33142	310803	632704	465007	67158.5	52921.6	34.24	15900	5876	117.333	25	90807	9.09091	7591	11727	169583	34	272738	164393	242826	100256	7.01	35	22
87	2021	79506	69909	28.41	34	35.324	10271	11105	145606	116410	16240	55274	22	733124	114495	268222	112538	350426	62433	15973	31412	69913	25135	11804	24010	33142	316607	703742	572899	67164.5	52928.6	37.74	15896	5875	63.6667	28	93525	3.54545	7512	11731	169585	40	272741	164386	242834	96507	7.01	30	26
87	2022	79506	69902	27.41	36	35.4	10274	11105	145602	116408	16238	55277	28	800556	117083	302891	112537	380597	62435	15976	31414	69916	25131	11799	31522	33141	289103	776156	652406	67164.5	52929.6	40.74	15903	5876	10	24	93529	9	8714	11724	169587	43	272742	164392	242828	96505	8.01	34	24
88	2008	102314	62612	35	31	36.8	11944	45009	130917	70592	17046	60075	28	188208	66006	51707	47402	70507	103620	54178	6829	11138	6238	2554	8171	5006	26605	105998	82739	678	521	73.3682	22440	17016	2019	27	110840	1	8793	22500	291408	31	76842	81549	100653	93016	30.2785	93.4891	28.057
[truncated: 20,251 more rows]
[truncated: 21 more columns]
